# Supplementary material for: Spatiotemporal distribution and determinants of measles incidence during a large outbreak, Italy, September 2016 to July 2018
Source: Euro Surveill. 2019 Apr 25;24(17):1800679. doi: 10.2807/1560-7917.ES.2019.24.17.1800679 (PMC6628759; doi:10.2807/1560-7917.ES.2019.24.17.1800679)
Supplement: SupplementScripts [file 18-00679_FILIA_Scripts.zip]

Archive with 10 entries (10 files):
- 18-00679_FILIA_M1_VaccineCoverage_Mapping_1904.Rmd
- 18-00679_FILIA_M2_Descriptives_surveillance_1904.Rmd
- 18-00679_FILIA_M3_CensusDataProcessing_1904.Rmd
- 18-00679_FILIA_M4_1_Italy_analysis_1904.Rmd
- 18-00679_FILIA_M4_2_Regions_analysis_1904.Rmd
- 18-00679_FILIA_M5_1_ModelCovariates_Prep_1904.Rmd
- 18-00679_FILIA_M5_2_ALLMunicipalites_Descriptives_1904.Rmd
- 18-00679_FILIA_M5_3_ALLMunicipalities_RegressionAnalysis_1904.Rmd
- 18-00679_FILIA_M5_4_ALLMunicipalites_maps_1904.Rmd
- 18-00679_FILIA_README.txt
