# Supplementary material for: Spatiotemporal distribution and determinants of measles incidence during a large outbreak, Italy, September 2016 to July 2018
Source: Euro Surveill. 2019 Apr 25;24(17):1800679. doi: 10.2807/1560-7917.ES.2019.24.17.1800679 (PMC6628759; doi:10.2807/1560-7917.ES.2019.24.17.1800679)
Supplement: SupplementScripts [file 18-00679_FILIA_Scripts.zip › 18-00679_FILIA_M1_VaccineCoverage_Mapping_1904.Rmd]

---
title: "Spatiotemporal distribution and determinants of measles incidence during a large outbreak, Italy, September 2016 to July 2018"
author: "Xanthi D. Andrianou"
output:
  html_document: 
      toc: yes
      toc_float:
        collapsed: no
        smooth_scroll: yes
geometry: margin=1.5cm
---

__This supplementary material is hosted by _Eurosurveillance_ as supporting information alongside the article "Spatiotemporal distribution and determinants of measles incidence during a large outbreak, Italy, September 2016 to July 2018" on behalf of the authors who remain responsible for the accuracy and appropriateness of the content. The same standards for ethics, copyright, attributions and permissions as for the article apply. _Eurosurveillance_ is not responsible for the maintenance of any links or email addresses provided therein.__

# Vaccination coverage analysis

Note: analysis updated/re-run on `r Sys.Date()`.

By April 2019, the Italian Ministry of Health had published the vaccination
coverage data for the first six months of 2018 and the data for 2017 had also 
been updated.

The analysis presented below includes the most recent data, as of 12 April 2019.

```{r M1-VaccineCoverage-Mapping-1904-1, include=FALSE}
# Loading required packages for the week
# http://stackoverflow.com/questions/8175912/load-multiple-packages-at-once

rm(list=ls())

ipak <- function(pkg){
new.pkg <- pkg[!(pkg %in% installed.packages()[, "Package"])]
if (length(new.pkg))
    install.packages(new.pkg, dependencies = TRUE, 
                     repos = "http://cran.us.r-project.org")
sapply(pkg, require, character.only = TRUE)
}

#install.packages('rgeos', type='source')
#install.packages('rgdal', type='source')

# usage
packages <- c("rgdal","maptools","plyr", 
              "RColorBrewer", "data.table","readxl", "lubridate", 
              "zoo", "tidyverse", "epitools", 
              "ISOweek", "mice","tableone", "knitr",
              "directlabels","viridis","rvg", "officer")

ipak(packages)

# get the working directory 
dir_path<-as.character(dirname(getwd()))

# file name where the new data should be saved
analysis_prod<-paste0(dir_path, "/produced_data")
# if the file doesn't exist - create a new one
if(!dir.exists(analysis_prod)) dir.create(analysis_prod)


# file name where the new data should be saved
analysis_rds_dir<-paste0(dir_path, "/produced_data/Vaccination_coverage2017")
# if the file doesn't exist - create a new one
if(!dir.exists(analysis_rds_dir)) dir.create(analysis_rds_dir)

blue_pal<-c("#ffffcc", "#a1dab4", "#41b6c4",
            "#2c7fb8", "#253494")

# Make dataframe with the labels to be used in labeller
labels_26<-c("2"="2 years| 1 dose", 
             "6"="5-6 years| 2 doses")
```

```{r M1-VaccineCoverage-Mapping-1904-2, include=FALSE}
# NUTS2 map --- 21 regions
RegionsListMap21<-c("Abruzzo", "Basilicata", "Calabria",
                 "Campania", "Emilia-Romagna", 
                 "Friuli-Venezia Giulia", "Lazio", 
                 "Liguria", "Lombardia", 
                 "Marche", "Molise", 
                 "Piemonte", "Provincia Autonoma di Bolzano/Bozen", 
                 "Provincia Autonoma di Trento", 
                 "Puglia", "Sardegna", 
                 "Sicilia", "Toscana", 
                 "Umbria", "Valle d'Aosta/Vallée d'Aoste", 
                 "Veneto")

#Vaccination data have 21 regions
RegionsListVC21<-c("Abruzzo", "Basilicata", "Calabria", 
                 "Campania", "EmiliaRomagna", 
                 "FriuliVeneziaGiulia", "Lazio", 
                 "Liguria", "Lombardia", 
                 "Marche", "Molise", 
                 "Piemonte", "ProvAutBolzano", 
                 "ProvAutTrento", 
                 "Puglia", "Sardegna", 
                  "Sicilia", "Toscana", 
                 "Umbria", "ValledAosta", 
                 "Veneto")

RegionsCENSUS20<-c("Abruzzo", "Basilicata", "Calabria", 
                   "Campania", "Emilia-Romagna", 
                   "Friuli-Venezia Giulia", "Lazio", 
                   "Liguria", "Lombardia", 
                   "Marche", "Molise", 
                   "Piemonte", "Puglia", 
                   "Sardegna", "Sicilia", 
                   "Toscana", "TrentinoBolzano",
                   "Umbria", "ValledAosta", 
                   "Veneto")

RegionsNAMES21<-c("Abruzzo", "Basilicata", "Calabria",
                 "Campania", "Emilia-Romagna", 
                 "Friuli-Venezia Giulia", "Lazio", 
                 "Liguria", "Lombardia", 
                 "Marche", "Molise", 
                 "Piemonte", "Provincia Autonoma di Bolzano", 
                 "Provincia Autonoma di Trento", 
                 "Puglia", "Sardegna", 
                 "Sicilia", "Toscana", 
                 "Umbria", "Valle d'Aosta", 
                 "Veneto")

# initated ppt for the graphs
my_pres <- read_pptx() 
```

```{r M1-VaccineCoverage-Mapping-1904-3, include=FALSE}
regions<-readOGR(dsn = paste0(dir_path, "/Shapefiles/NUTS2_IT"), layer = "nuts2")

## NOTE: The sp object contains
# i) @data object with the geom attributes
# ii) @polygons the geometry features
###

# Getting all the ids from the sp object
regions@data$id = rownames(regions@data)
# Getting all the points and "coding" them with the id
regions.points = fortify(regions, region="id")

regions.df = join(regions.points, regions@data, by="id")
levels(regions.df$NOME_NUTS2)

# add a variable with the region names
regions.df$Region<-regions.df$NOME_NUTS2
levels(regions.df$Region)

# change the region names from the map to the names to used in the analysis
regions.df$Region<-mapvalues(regions.df$Region, from = RegionsListMap21, 
          to = RegionsNAMES21)
rm(regions)
```

```{r M1-VaccineCoverage-Mapping-1904-4, include=FALSE}

# 24 months
CV_2000to2017_24m<-read.csv(file=paste0(dir_path, 
              "/VaccineCoverage/CV_2000to2018_24months.csv"), 
  na.strings = "n.d.")

VC_2000to2018_24m<-melt(CV_2000to2017_24m, 
                        id.vars = c("Year", "BirthCohort", "Age"), 
                        measure.vars = c(RegionsListVC21, "Italia"),
                        value.name = "MOR1")


names(VC_2000to2018_24m)[names(VC_2000to2018_24m) == 'variable'] <- 'Region'

# changing the names to a common version
VC_2000to2018_24m$Region<-mapvalues(VC_2000to2018_24m$Region, 
                                    from = RegionsListVC21, 
                                    to = RegionsNAMES21)

# 5-6 years
VC_2013_5_6y<-read.csv(file = paste0(dir_path,
                                     "/VaccineCoverage/VC_2013_5_6years.csv"), 
                       na.strings = "n.d.")
VC_2014_5_6y<-read.csv(file = paste0(dir_path,
                                     "/VaccineCoverage/VC_2014_5_6years.csv"), 
                       na.strings = "n.d.")
VC_2015_5_6y<-read.csv(file = paste0(dir_path,
                                     "/VaccineCoverage/VC_2015_5_6years.csv"), 
                       na.strings = "n.d.")
VC_2016_5_6y<-read.csv(file = paste0(dir_path,
                                     "/VaccineCoverage/VC_2016_5_6years.csv"), 
                       na.strings = "n.d.")
VC_2017_5_6y<-read.csv(file = paste0(dir_path,
                                     "/VaccineCoverage/VC_2017_5_6years_new.csv"), 
                       na.strings = "n.d.")
VC_2018_5_6y<-read.csv(file = paste0(dir_path,
                                     "/VaccineCoverage/VC_2018_5_6years_6months.csv"), 
                       na.strings = "n.d.")

VC_5_6y<-list(VC_2013_5_6y, VC_2014_5_6y, VC_2015_5_6y, VC_2016_5_6y, 
              VC_2017_5_6y, VC_2018_5_6y)

VC_2013to2018_5_6y<-rbindlist(VC_5_6y)


VC_2013to2018_5_6y$Region<-mapvalues(VC_2013to2018_5_6y$Region, 
                                     from = RegionsListVC21, 
                                     to = RegionsNAMES21)
```


```{r M1-VaccineCoverage-Mapping-1904-5, include=FALSE}
# Using the dataset VC_2000to2018
descriptives_2y_cov<-VC_2000to2018_24m %>%
  group_by(Region) %>%
  summarise(Mean=round(mean(MOR1, na.rm=TRUE), 
                       digits=1),
            Min=round(min(MOR1, na.rm=TRUE), digits=1),
            Median=round(median(MOR1, na.rm=TRUE), digits=1),
            Max=round(max(MOR1, na.rm=TRUE), digits=1),
            Nmissing=sum(is.na(MOR1)))

descriptives_2y_cov_until2017<-VC_2000to2018_24m %>%
  filter(Year<2018) %>%
  group_by(Region) %>%
  summarise(Mean=round(mean(MOR1, na.rm=TRUE), 
                       digits=1),
            Min=round(min(MOR1, na.rm=TRUE), digits=1),
            Median=round(median(MOR1, na.rm=TRUE), digits=1),
            Max=round(max(MOR1, na.rm=TRUE), digits=1),
            Nmissing=sum(is.na(MOR1)))

descriptives_56y_cov<-VC_2013to2018_5_6y %>%
  group_by(Region) %>%
  summarise(Mean=round(mean(MOR2, na.rm=TRUE), 
                       digits=1),
            Min=round(min(MOR2, na.rm=TRUE), digits=1),
            Median=round(median(MOR2, na.rm=TRUE), digits=1),
            Max=round(max(MOR2, na.rm=TRUE), digits=1),
            Nmissing=sum(is.na(MOR2)))

descriptives_56y_cov_until2017<-VC_2013to2018_5_6y %>%
  filter(Year<2018) %>%
  group_by(Region) %>%
  summarise(Mean=round(mean(MOR2, na.rm=TRUE), 
                       digits=1),
            Min=round(min(MOR2, na.rm=TRUE), digits=1),
            Median=round(median(MOR2, na.rm=TRUE), digits=1),
            Max=round(max(MOR2, na.rm=TRUE), digits=1),
            Nmissing=sum(is.na(MOR2)))
# Get the regions with VC>=95%
VC_above95_2000to2018<-subset(VC_2000to2018_24m, MOR1>=95)

VC_above95_2000to2017<-subset(VC_2000to2018_24m, MOR1>=95 & Year<2018)

```


# Summary statistics of the 2 year olds coverage in all regions from 2000 until 2018

`r kable(descriptives_2y_cov, caption="Summary statistics of vaccination coverage (%) for the first dose of MMR vaccine at 2 years of age, by region, between 2000 and 2018 (1st semester).")`


`r kable(VC_above95_2000to2018, caption="Regions with at least one year >=95% coverage for 2 year-olds between 2000 and 2018")`

# Summary statistics of the 2 year olds coverage in all regions from 2000 until 2017 (MS Table S4, S5)

`r kable(descriptives_2y_cov_until2017, caption="Summary statistics of vaccination coverage (%) for the first dose of MMR vaccine at 2 years of age, by region, between 2000 and 2017.")`

`r kable(VC_above95_2000to2017, caption="Regions with at least one year >=95% coverage for 2 year-olds between 2000 and 2017")`


# Plot vaccination coverage 2000-2018 at 2 years 

```{r M1-VaccineCoverage-Mapping-1904-6, echo=FALSE, results='asis'}
# subset the data for Italy since 2013 to plot them seperately
Italy_VC<-subset(VC_2000to2018_24m, Region=="Italia" & Year>=2013)

IT2013to2018<-ggplot(data=Italy_VC, aes(x=Year, y=MOR1))+
  geom_line(color="#00441b", size=1)+
  theme_classic()+
  theme(
    axis.line=element_line(colour = 'black', size = 1),
    plot.margin = unit(c(0, 0, 0.0, 0), "in"))+
  ylab(label="% Vaccination coverage")+
  scale_x_continuous(breaks=seq(2000,2017, 1))

print(IT2013to2018)

ggsave(IT2013to2018, file=paste("IT_graph", ".pdf", sep=''),
           path=paste0(dir_path, "/produced_data"), 
       dpi=300,height=9, width=15, units = "cm" )


my_pres <- add_slide(my_pres, layout = "Title and Content",
                         master = "Office Theme")
my_pres <- ph_with_vg(my_pres, ggobj = IT2013to2018)

```

Figure 3 of the  manuscript is created using the vacciation coverage at 2 years
of age for all regions and Italy.

```{r M1-VaccineCoverage-Mapping-1904-7, echo=FALSE, results='asis'}
# add a variable to indicate the VC for Italy or Regions to plot them properly
VC_2000to2018_24m$Type<-with(VC_2000to2018_24m,
                             if_else(Region=="Italia", "Italy", "Regions"))

# Get the timepoints of the NEP1, NEP2 and MV (2003, 2010 and 2017)
IT2003<-VC_2000to2018_24m[VC_2000to2018_24m$Type=="Italy" & VC_2000to2018_24m$Year==2003,]$MOR1
IT2010<-VC_2000to2018_24m[VC_2000to2018_24m$Type=="Italy" & VC_2000to2018_24m$Year==2010,]$MOR1
IT2017<-VC_2000to2018_24m[VC_2000to2018_24m$Type=="Italy" & VC_2000to2018_24m$Year==2017,]$MOR1


ITgraph2<-ggplot(data=VC_2000to2018_24m, aes(x=Year, y=MOR1, group=Region))+
  geom_line(aes(color=Type, linetype=Type))+
  scale_size_manual(values=c(140, 0.5))+
  scale_color_manual(values=c("#00441b", "#74c476"))+
  geom_hline(yintercept = 95, color = "grey") +
  annotate("text", x=2015, y=95, vjust=-0.1, label = "95% cutoff", size=3)+
  # edit the line for the MV note is placed on 2016 instead of 2017 for the graph to read better
  annotate("text", x = c(2003, 2010, 2017), 
           y = c(0, 0, 0),
           label = c("*", 
                     "*", 
                     "*") , color="black", size=3,
           fontface="bold")+
  labs(caption=
"Figure 3. Vaccination coverage for the first dose of MMR vaccine at 2 years of 
age in Italy and in each of Italy's 21 regions/autonomous provinces from 2000 
until 2018.For 2018 the vaccination coverage refers to the first six months 
(until June 2018).
The * indicate the years the two National Elimination Plans were implemented (2003
and 2010), and the year the mandatory vaccination was introduced.
")+
  theme_classic()+
  theme(
    axis.line=element_line(colour = 'black', size = 1),
    plot.margin = unit(c(0.5, 0.5, 0.5, 0.5), "cm"),
    legend.position = "bottom",
    legend.title=element_blank(), plot.caption = element_text(hjust = 0))+
  ylab(label="Vaccination coverage (%)")+
  scale_x_continuous(breaks=seq(2000,2018, 2))


print(ITgraph2)

ggsave(ITgraph2, file=paste("Figure3", ".pdf", sep=''),
           path=paste0(dir_path, "/produced_data"), 
       dpi=300,height=13, width=15, units = "cm")


my_pres <- add_slide(my_pres, layout = "Title and Content",
                         master = "Office Theme")
my_pres <- ph_with_vg(my_pres, ggobj = ITgraph2)

```

# Summary statistics of the 5-6 year olds coverage in all regions from 2013 until 2018
For 2018 the vaccination coverage refers to the first six months (until June 2018).

`r kable(descriptives_56y_cov, caption="Summary statistics of vaccination coverage (%) for the second dose of MMR vaccine at 5-6 years of age, by region, between 2013 and 2018 (1st semester).")`


`r kable(subset(VC_2013to2018_5_6y, MOR2>=95), caption="Regions with at least one year >=95% coverage for 5-6 year-olds between 2013 and 2018")` 

_--- No region_

# Summary statistics of the 5-6 year olds coverage in all regions from 2013 until 2017

`r kable(descriptives_56y_cov_until2017, caption="Summary statistics of vaccination coverage (%) for the second dose of MMR vaccine at 5-6 years of age, by region, between 2013 and 2017.")`


`r kable(subset(VC_2013to2018_5_6y, MOR2>=95, Year<2018), caption="Regions with at least one year >=95% coverage for 5-6 year-olds between 2013 and 2017")` 

_--- No region_

## Change from 2015 to 2017

### VC at 2 years (one dose)

```{r M1-VaccineCoverage-Mapping-1904-8, echo=FALSE, results='asis'}
# subset the data for Italy for 2015 and 2017 to plot them in a heatmap
Italy_VC_2015to2018<-subset(VC_2000to2018_24m, (Year==2015 | Year==2017))

IT2015to2018<-ggplot(data = Italy_VC_2015to2018, aes(x = Year, y = Region)) +
  geom_tile(aes(fill = MOR1))+
  scale_fill_viridis(direction=-1, name="% VC") +
  scale_x_continuous(breaks=seq(2015,2017, 2))+
  theme_classic()+
  theme(axis.line=element_line(colour = 'black', size = 1),
    plot.margin = unit(c(0, 0, 0.0, 0), "in"))

print(IT2015to2018)

ggsave(IT2015to2018, file=paste("IT_graph2015to2018", ".pdf", sep=''),
           path=paste0(dir_path, "/produced_data"), 
       dpi=300,height=9, width=15, units = "cm" )


my_pres <- add_slide(my_pres, layout = "Title and Content",
                         master = "Office Theme")
my_pres <- ph_with_vg(my_pres, ggobj = IT2015to2018)
```

# Maps

## Vaccination coverage 2013-2018 by age (2 and 5-6 years) 

Figure 4 of the manuscript has been created combining the maps of VC created 
below.

```{r M1-VaccineCoverage-Mapping-1904-9, include=FALSE}
# By year merge the data with the map
regions_2013_24m<-inner_join(regions.df[,c("Region","long","lat","group")], subset(VC_2000to2018_24m, Year==2013), by="Region")
regions_2013_5_6y<-inner_join(regions.df[,c("Region","long","lat","group")], subset(VC_2013to2018_5_6y, Year==2013), by="Region")

regions_2013<-rbindlist(list(regions_2013_24m, regions_2013_5_6y), use.names=TRUE, fill = TRUE)

# make a new variable variable where the VC is taken from the MOR1 or MOR2
regions_2013$MOR<-ifelse((is.na(regions_2013$MOR1) &
                            is.na(regions_2013$MOR2)), 
                         NA, 
                         (rowSums(regions_2013[,c("MOR1","MOR2")], na.rm=TRUE)))

regions_2014_24m<-inner_join(regions.df[,c("Region","long","lat","group")], 
                        subset(VC_2000to2018_24m, Year==2014), by="Region")
regions_2014_5_6y<-inner_join(regions.df[,c("Region","long","lat","group")], 
                         subset(VC_2013to2018_5_6y, Year==2014), by="Region")

regions_2014<-rbindlist(list(regions_2014_24m, regions_2014_5_6y), 
                        use.names=TRUE, fill = TRUE)


# make a new variable variable where the VC is taken from the MOR1 or MOR2
regions_2014$MOR<-ifelse((is.na(regions_2014$MOR1) &
                            is.na(regions_2014$MOR2)), 
                         NA, 
                         (rowSums(regions_2014[,c("MOR1","MOR2")], na.rm=TRUE)))


regions_2015_24m<-inner_join(regions.df[,c("Region","long","lat","group")], 
                        subset(VC_2000to2018_24m, Year==2015), by="Region")
regions_2015_5_6y<-inner_join(regions.df[,c("Region","long","lat","group")], 
                         subset(VC_2013to2018_5_6y, Year==2015), by="Region")

regions_2015<-rbindlist(list(regions_2015_24m, regions_2015_5_6y), 
                        use.names=TRUE, fill = TRUE)


# make a new variable variable where the VC is taken from the MOR1 or MOR2
regions_2015$MOR<-ifelse((is.na(regions_2015$MOR1) &
                            is.na(regions_2015$MOR2)), 
                         NA, 
                         (rowSums(regions_2015[,c("MOR1","MOR2")], na.rm=TRUE)))


regions_2016_24m<-inner_join(regions.df[,c("Region","long","lat","group")], 
                        subset(VC_2000to2018_24m, Year==2016), by="Region")
regions_2016_5_6y<-inner_join(regions.df[,c("Region","long","lat","group")], 
                         subset(VC_2013to2018_5_6y, Year==2016), by="Region")

regions_2016<-rbindlist(list(regions_2016_24m, 
                             regions_2016_5_6y), 
                        use.names=TRUE, fill = TRUE)


# make a new variable variable where the VC is taken from the MOR1 or MOR2
regions_2016$MOR<-ifelse((is.na(regions_2016$MOR1) &
                            is.na(regions_2016$MOR2)), 
                         NA, 
                         (rowSums(regions_2016[,c("MOR1","MOR2")], 
                                  na.rm=TRUE)))

regions_2017_24m<-inner_join(regions.df[,c("Region","long","lat","group")], 
                        subset(VC_2000to2018_24m, Year==2017), by="Region")
regions_2017_5_6y<-inner_join(regions.df[,c("Region","long","lat","group")], 
                         subset(VC_2013to2018_5_6y, Year==2017), by="Region")

regions_2017<-rbindlist(list(regions_2017_24m, 
                             regions_2017_5_6y), 
                        use.names=TRUE, fill = TRUE)


# make a new variable variable where the VC is taken from the MOR1 or MOR2
regions_2017$MOR<-ifelse((is.na(regions_2017$MOR1) &
                            is.na(regions_2016$MOR2)), 
                         NA, 
                         (rowSums(regions_2017[,c("MOR1","MOR2")], 
                                  na.rm=TRUE)))


regions_2018_24m<-inner_join(regions.df[,c("Region","long","lat","group")], 
                        subset(VC_2000to2018_24m, Year==2018), by="Region")
regions_2018_5_6y<-inner_join(regions.df[,c("Region","long","lat","group")], 
                         subset(VC_2013to2018_5_6y, Year==2018), by="Region")

regions_2018<-rbindlist(list(regions_2018_24m, 
                             regions_2018_5_6y), 
                        use.names=TRUE, fill = TRUE)


# make a new variable variable where the VC is taken from the MOR1 or MOR2
regions_2018$MOR<-ifelse((is.na(regions_2018$MOR1) &
                            is.na(regions_2018$MOR2)), 
                         NA, 
                         (rowSums(regions_2017[,c("MOR1","MOR2")], 
                                  na.rm=TRUE)))

# combine all the datasets
regions_26_VC<-rbindlist(list(regions_2013, regions_2014, regions_2015, 
                              regions_2016, regions_2017, regions_2018), 
                          use.names=TRUE, fill = TRUE)
regions_26_VC$roundMOR<-round(regions_26_VC$MOR, digits=1)
# create the categories of VC coverage
regions_26_VC$MOR_cat<-with(regions_26_VC, 
                           cut(MOR, breaks=c(0, 80, 85, 90, 95, 100), 
                               ordered_result = TRUE, 
                               include.lowest = TRUE, right = FALSE))
regions_26_VC$roundMOR_cat<-with(regions_26_VC, 
                           cut(roundMOR, breaks=c(0, 80, 85, 90, 95, 100), 
                               ordered_result = TRUE, 
                               include.lowest = TRUE, right = FALSE))

levels(regions_26_VC$roundMOR_cat)

regions_26_VC$roundMOR_catLabels<-revalue(regions_26_VC$roundMOR_cat,
                                          c("[0,80)"="<80",
                                            "[80,85)"="80-84.9",
                                            "[85,90)"="85-89.9",  
                                            "[90,95)"="90-94.9",
                                            "[95,100]"="95-100"))

regions_26_VC$Age_f<-as.factor(regions_26_VC$Age)

years_list26<-c("2013","2014", "2015", "2016", "2017")
```

```{r M1-VaccineCoverage-Mapping-1904-10, echo=FALSE, results='asis'}


  # loop to produce the graphs
  for (i in seq_along(years_list26)){
    my_pres <- add_slide(my_pres, layout = "Title and Content",
                         master = "Office Theme")
    plot<-
      ggplot(subset(regions_26_VC, regions_26_VC$Year==years_list26[i])) + 
      aes(long,lat,group=group,fill=roundMOR_catLabels) + 
      facet_grid(~Age_f, labeller=labeller(Age_f=labels_26)) + 
               geom_polygon() + 
               geom_path(color="grey78") + 
               scale_fill_manual(values=blue_pal, 
                    na.value = "grey",
                    guide = guide_legend(title = "VC %", 
                                         keywidth = 0.5)) + 
               coord_equal() + 
               ggtitle(label = years_list26[i]) + 
               theme_void() + 
               theme(
                 legend.text = element_text(size= 8), 
                 legend.title = element_text(size= 9), 
                 plot.title = element_text(size = 9, face = "bold"), 
                 plot.margin = unit(c(0, 0, 0.0, 0), "in"), 
                 panel.border = element_rect(fill = NA, colour = "#cccccc"),
                 legend.position = "bottom"
                 )
          
          ggsave(plot, file=paste(years_list26[i], ".svg", sep=''),
          path=paste0(dir_path, "/produced_data"), dpi=300, width=15, units = "cm")
          
          print(plot)
          my_pres <- ph_with_vg(my_pres, ggobj = plot)
          
    }

rm(plot)

# Making the maps for 2018 separately to add a note

plot2018<-ggplot(subset(regions_26_VC, regions_26_VC$Year==2018)) + 
  aes(long,lat,group=group,fill=roundMOR_catLabels) + 
  facet_grid(~Age_f, labeller=labeller(Age_f=labels_26)) + 
           geom_polygon() + 
           geom_path(color="grey78") + 
           scale_fill_manual(values=blue_pal, 
                na.value = "grey",
                guide = guide_legend(title = "VC %", 
                                     keywidth = 0.5)) + 
           coord_equal() + 
           ggtitle(label = "2018 (until June)") + 
           theme_void() + 
           theme(
             legend.text = element_text(size= 8), 
             legend.title = element_text(size= 9), 
             plot.title = element_text(size = 9, face = "bold"), 
             plot.margin = unit(c(0, 0, 0.0, 0), "in"), 
             panel.border = element_rect(fill = NA, colour = "#cccccc"),
             legend.position = "bottom"
             )
      
      ggsave(plot2018, file=paste("2018_untilJune", ".svg", sep=''),
      path=paste0(dir_path, "/produced_data"), dpi=300, width=15, units = "cm")
      
      print(plot2018)
 my_pres <- add_slide(my_pres, layout = "Title and Content",
                         master = "Office Theme")     
 my_pres <- ph_with_vg(my_pres, ggobj = plot2018)

```


# Map of regions - ITALY

```{r M1-VaccineCoverage-Mapping-1904-11, echo=FALSE}
# get a subset of the regional data (it doesnt matter which year and age)
# we just need the regions
test<-subset(regions_26_VC, regions_26_VC$Year=="2016" & Age_f=="2")
  
ITregions<-ggplot(test) + 
  aes(long,lat,group=group,fill=Region) + 
  geom_polygon() + 
  geom_path(color="grey78") + 
  scale_fill_discrete(guide = guide_legend(title = "Regions/Autonomous provinces", 
                            keywidth = 0.5)) + 
  coord_equal() + 
  theme_void() + 
  theme(
    legend.text = element_text(size= 8), 
    legend.title = element_text(size= 9), 
    plot.title = element_text(size = 9, face = "bold"), 
    plot.margin = unit(c(0, 0, 0.0, 0), "in"), 
    panel.border = element_rect(fill = NA, colour = "#cccccc")
    )

print(ITregions)

ggsave(ITregions, file=paste("ITregions", ".pdf", sep=''),
       path=paste0(dir_path, "/produced_data"), dpi=300, width=15, units = "cm" )

my_pres <- add_slide(my_pres, layout = "Title and Content",
                         master = "Office Theme")
my_pres <- ph_with_vg(my_pres, ggobj = ITregions)
```


```{r M1-VaccineCoverage-Mapping-1904-12, include=FALSE}
# Save the vaccination coverage dataset with the missing values
saveRDS(VC_2000to2018_24m, file.path(analysis_rds_dir, "VC_withmissing24m.rds"))

# Save the VC of Italy
saveRDS(Italy_VC, file.path(analysis_rds_dir, "Italy_VC.rds"))

print(my_pres, "M1_VaccineCoverage_Mapping_graphs.pptx")

```

### Session info
```{r M1-VaccineCoverage-Mapping-1904-13 }
sessionInfo()
```
