# Supplementary material for: Spatiotemporal distribution and determinants of measles incidence during a large outbreak, Italy, September 2016 to July 2018
Source: Euro Surveill. 2019 Apr 25;24(17):1800679. doi: 10.2807/1560-7917.ES.2019.24.17.1800679 (PMC6628759; doi:10.2807/1560-7917.ES.2019.24.17.1800679)
Supplement: SupplementScripts [file 18-00679_FILIA_Scripts.zip › 18-00679_FILIA_M2_Descriptives_surveillance_1904.Rmd]

---
title: "Spatiotemporal distribution and determinants of measles incidence during a large outbreak, Italy, September 2016 to July 2018"
author: "Xanthi D. Andrianou"
output:
  html_document: 
      toc: yes
      toc_float:
        collapsed: no
        smooth_scroll: yes
geometry: margin=1.5cm
---

__This supplementary material is hosted by _Eurosurveillance_ as supporting information alongside the article "Spatiotemporal distribution and determinants of measles incidence during a large outbreak, Italy, September 2016 to July 2018" on behalf of the authors who remain responsible for the accuracy and appropriateness of the content. The same standards for ethics, copyright, attributions and permissions as for the article apply. _Eurosurveillance_ is not responsible for the maintenance of any links or email addresses provided therein.__

# Descriptives of the surveillance data

Note: the script was last run on `r Sys.Date()`.

The script is based on the script created for the analysis until July 2018.
The analysis includes all cases (no age restrictions).

```{r M2-Descriptives-surveillance-until0718-FINAL-1, include=FALSE}
# Loading required packages for the week
# http://stackoverflow.com/questions/8175912/load-multiple-packages-at-once

rm(list=ls())

ipak <- function(pkg){
new.pkg <- pkg[!(pkg %in% installed.packages()[, "Package"])]
if (length(new.pkg))
    install.packages(new.pkg, dependencies = TRUE, 
                     repos = "http://cran.us.r-project.org")
sapply(pkg, require, character.only = TRUE)
}

# usage
packages <- c("ggplot2","plyr","dplyr", "data.table",
              "readxl", "lubridate", 
              "zoo", "tidyr", "epitools", "tibble", 
              "ISOweek", "mice","tableone", "knitr")

ipak(packages)

# get the working directory 
dir_path<-as.character(dirname(getwd()))

```

Input: Datiperarticolo2013-2018.xlsx
All the data included in the integrated surveillance system for measles and 
rubella surveillance from 2013 until September 6 2018.

Study period: September 2016 - July 2018.

```{r M2-Descriptives-surveillance-until0718-FINAL-2, include=FALSE}
Morbillo2013_2018NEW <- read_excel(paste0(dir_path,
                                          "/Datiperarticolo2013-2018.xlsx"), 
                 col_types = c("text", "text", "text", 
                               "text", "text", "text", "numeric", 
                               "date", "text", "date", "text", "text", 
                               "text", "text", "text", "text", "text", 
                               "text", "text", "text", "text", "text",
                               "text", "text", "text", "text", "text", 
                               "text", "text", "text", "text", "text", 
                               "text", "text", "text", "text", "text", 
                               "text"))

# rename the necessary columns
names(Morbillo2013_2018NEW)[names(Morbillo2013_2018NEW) == 'ETA'] <- 'Age'
names(Morbillo2013_2018NEW)[names(Morbillo2013_2018NEW) == 'Sesso'] <- 'Sex'
names(Morbillo2013_2018NEW)[names(Morbillo2013_2018NEW) == 'Classificazione'] <- 'CaseClass'
names(Morbillo2013_2018NEW)[names(Morbillo2013_2018NEW) == 'MorGenotipizzazioneCeppo'] <- 'Genotype'
names(Morbillo2013_2018NEW)[names(Morbillo2013_2018NEW) == 'vaccinatoMo'] <- 'VaccinationStatus'
names(Morbillo2013_2018NEW)[names(Morbillo2013_2018NEW) == 'DosiVaccinoMo'] <- 'VacDoses'

# change the character variables to factors
Morbillo2013_2018NEW_fc<-Morbillo2013_2018NEW %>% mutate_if(is.character,funs(factor(.)))

# check the data after
summary(Morbillo2013_2018NEW_fc)

cases_16_18_all<-subset(Morbillo2013_2018NEW_fc, DataPrimiSintomi>"2016-09-01")

summary(cases_16_18_all)


# add age group variable (only until 50 year-olds -- the rest become NA)
cases_16_18_all$AgeGroup<-with(cases_16_18_all, 
                              cut(Age, breaks=c(0, 10, 20, 30, 40, 51, Inf), 
                                  right = FALSE, 
                                  include.lowest = TRUE, 
                                  labels = c("[0-9]", 
                                             "[10-19]", 
                                             "[20-29]", 
                                             "[30-39]", 
                                             "[40-50]",
                                             ">50")))

cases_16_18_all$ANAgeGroup<-with(cases_16_18_all, 
                              cut(Age, breaks=c(0, 1, 10, 20, 30, 40, 51, Inf), 
                                  right = FALSE, 
                                  include.lowest = TRUE, 
                                  labels = c("<1",
                                             "[1-9]", 
                                             "[10-19]",
                                             "[20-29]",
                                             "[30-39]",
                                             "[40-50]",
                                             ">50")))

cases_16_18_all$AGEGroups4<-with(cases_16_18_all, 
                              cut(Age, breaks=c(0, 1, 5, 20, Inf), 
                                  right = FALSE, 
                                  include.lowest = TRUE, 
                                  labels = c("<1",
                                             "1-4", 
                                             "5-19",
                                             ">19")))


# add variable for case "origin"
# 1 = imported
# 2 = autochthonous related to an imported case
# 3 = autochthonous related to an autochthonous case
# 4 = autochthonous but unknown source
# 5 = unknown source

cases_16_18_all$CaseType<-with(cases_16_18_all, as.factor(if_else(
  TipoCaso=="1", "Imported",
  if_else(
    TipoCaso=="5", "Unknown",
    if_else(
      TipoCaso=="2", "Import-related", 
      if_else(
        TipoCaso=="3", "Endemic", 
        if_else(
          TipoCaso=="4", "Endemic", 
          "Unknown", 
          missing="Unknown"), 
        missing="Unknown"), 
      missing="Unknown"), 
    missing="Unknown"), 
  missing="Unknown")))


summary(cases_16_18_all)

# Make a variable with the place of onset
# using the "IdComunePrimiSintomi"> "IdComuneDomicilio">"IdComuneResidenza"> "comune_segnalazione"


# New variable for the place of onset
cases_16_18_all$PlaceOnset0<-
  with(
    cases_16_18_all, 
       factor(
         if_else(
         (!is.na(IdComunePrimiSintomi)), # not missing
          as.character(IdComunePrimiSintomi), # replace with the same
         if_else(
           ((is.na(IdComunePrimiSintomi)) & # missing
            (!is.na(IdComuneDomicilio))),  # not missing
            as.character(IdComuneDomicilio), # replace with the non-missing
           if_else(
           ((is.na(IdComunePrimiSintomi)) & # missing
            (is.na(IdComuneDomicilio)) &  # missing
            (!is.na(IdComuneResidenza))), # not missing
            as.character(IdComuneResidenza), # replace with the non-missing
           if_else(
           ((is.na(IdComunePrimiSintomi)) & # missing
            (is.na(IdComuneDomicilio)) &  # missing
            (is.na(IdComuneResidenza))&  # missing
            (!is.na(comune_segnalazione))), # not missing
            as.character(comune_segnalazione), # replace with the non-missing
            "NOPLACE") # if none of the above apply replace with "NOPLACE"
           )
         )
         )
    )
    )

#Roma and Napoli were changed to 058091 and 063049
cases_16_18_all$PlaceOnset1<-with(cases_16_18_all,
                                  factor(
                                    if_else(PlaceOnset0=="Roma", "058091",
                                      if_else(PlaceOnset0=="napoli", "063049",
                                        if_else(PlaceOnset0=="Popoli", "068033",
                                          if_else(PlaceOnset0=="Latina", "059011",
                                            if_else(PlaceOnset0=="Milano", "015146",
                                              if_else(PlaceOnset0=="Catania", "087015",
                                                if_else(PlaceOnset0=="Peschiera Borromeo", "015171",
                                                  if_else(PlaceOnset0=="Rho", "015182",
                                                      if_else(PlaceOnset0=="Turate", "013227",
                                                        if_else(PlaceOnset0=="Zanica", "016245",
                                                                if_else(PlaceOnset0=="Cosenza", "078045",
                                                        if_else(PlaceOnset0=="Brunico/Bruneck", "021013", as.character(PlaceOnset0))
                                                        )))))))))))))
# Make a variable where the "NOPLACE" is missing
cases_16_18_all$PlaceOnsetNA<-paste0("MC",factor(cases_16_18_all$PlaceOnset1), sep="")


# New variable with the type of information used for the place of onset
cases_16_18_all$type<-
  with(
    cases_16_18_all, 
       ifelse(
         (!is.na(IdComunePrimiSintomi)),
          "IdComunePrimiSintomi", 
         ifelse(
           ((is.na(IdComunePrimiSintomi)) &
            (!is.na(IdComuneDomicilio))),
            "IdComuneDomicilio",
           ifelse(
           ((is.na(IdComunePrimiSintomi)) &
            (is.na(IdComuneDomicilio)) &  
            (!is.na(IdComuneResidenza))),
            "IdComuneResidenza",
           ifelse(
           ((is.na(IdComunePrimiSintomi)) &
            (is.na(IdComuneDomicilio)) &  
            (is.na(IdComuneResidenza))&  
            (!is.na(comune_segnalazione))),
            "comune_segnalazione",
            "NOPLACE")
           )
         )
         )
    )


# change the date of first symptoms to date onset
cases_16_18_all$DateOnset<-parse_date_time(cases_16_18_all$DataPrimiSintomi, "ymd")

# Get the month of onset -- gives the first day of the month when the date is 
cases_16_18_all$MonthOnset<-as.Date(as.yearmon(cases_16_18_all$DataPrimiSintomi, "%m/%Y"))

# Get the ISO week of onset
cases_16_18_all$WeekOnset<-ISOweek(cases_16_18_all$DataPrimiSintomi)

# Get the Monday of the week of onset
# the command floor_date() uses Sunday as the starting day of the week
# with the option we ask it to use Monday ("1") as the starting date
cases_16_18_all$MonWeekOnset<-floor_date(cases_16_18_all$DataPrimiSintomi, 
                                         "weeks", 
                                         week_start = getOption("lubridate.week.start", 1))

cases_16_18_all_excluded<-subset(cases_16_18_all, (Age>100 | Age<0 | grepl("^(MC999).*$", PlaceOnsetNA, perl=TRUE) |grepl("^(MC000).*$", PlaceOnsetNA, perl=TRUE)))

# Select cases of ages 0-50 and with a place of onset that doesnt start 
# with 999
cases_16_18_all0100<-subset(cases_16_18_all, (Age>=0 & Age<=100 & # ages 0-100
                                               grepl("^(?!MC999).*$", # places of onset starting with MC999 
                                                     PlaceOnsetNA, 
                                                     perl=TRUE) & 
                                               grepl("^(?!MC000).*$", # places of onset starting with MC000
                                                     PlaceOnsetNA, 
                                                     perl=TRUE)))


# make an index with the dates
week_date_index<-unique(cases_16_18_all0100[,c("WeekOnset","MonWeekOnset","MonthOnset")])

```

Data cleaning and cases selection

- Number of cases in the imported dataset for 2013-2018 (until July): `r n_distinct(Morbillo2013_2018NEW_fc$idNotifica)`

- Number of cases between September 2016 and July 2018: `r  n_distinct(cases_16_18_all$idNotifica)`

- Median of all cases (September 2016 - July 2018): `r median(cases_16_18_all$Age)` years old 

- Number of cases aged >=51 years old: `r  n_distinct(subset(cases_16_18_all, Age>=51)$idNotifica)` (`r (n_distinct(subset(cases_16_18_all, Age>=51)$idNotifica))/(n_distinct(cases_16_18_all$idNotifica))*100`%) 

+ Number of cases excluded because of place of onset starting from "999"
or "000": `r n_distinct(subset(cases_16_18_all_excluded, (grepl("^(MC999).*$", PlaceOnsetNA, perl=TRUE) |grepl("^(MC000).*$", PlaceOnsetNA, perl=TRUE))))`

+ Total number of cases aged >100 years old (cases with wrong date of birth): `r n_distinct(subset(cases_16_18_all_excluded, Age>100))`

+ Total number of cases aged <0 years old (cases with wrong date of birth): `r n_distinct(subset(cases_16_18_all_excluded, Age<0))`

+ Total number of excluded cases: `r n_distinct(cases_16_18_all_excluded)` (`r n_distinct(cases_16_18_all_excluded)/(n_distinct(cases_16_18_all$idNotifica))*100`%) 

- Number of cases included in the analysis: `r n_distinct(cases_16_18_all0100)`

- Number of hospitalizations: `r length(which(cases_16_18_all0100$RicoveroOspedaliero=="Si"))` 

+ Percentage among all cases: `r ((length(which(cases_16_18_all0100$RicoveroOspedaliero=="Si")))/n_distinct(cases_16_18_all0100))*100`% 

+ Percentage among those that responded YES/NO: `r (length(which(cases_16_18_all0100$RicoveroOspedaliero=="Si"))/(length(which(cases_16_18_all0100$RicoveroOspedaliero=="Si"))+length(which(cases_16_18_all0100$RicoveroOspedaliero=="No"))))*100`% 

+ Percentage among those that responded YES/NO and PS: `r (length(which(cases_16_18_all0100$RicoveroOspedaliero=="Si"))/(length(which(cases_16_18_all0100$RicoveroOspedaliero=="Si"))+length(which(cases_16_18_all0100$RicoveroOspedaliero=="No"))+length(which(cases_16_18_all0100$RicoveroOspedaliero=="Ps"))+length(which(cases_16_18_all0100$RicoveroOspedaliero=="ps"))))*100`% 

- Number of hospitalized and PS: `r length(which(cases_16_18_all0100$RicoveroOspedaliero=="Si"))+length(which(cases_16_18_all0100$RicoveroOspedaliero=="Ps"))+length(which(cases_16_18_all0100$RicoveroOspedaliero=="ps"))`

+ Percentage among those that responded YES and PS among all cases with known hospitalization status: `r (length(which(cases_16_18_all0100$RicoveroOspedaliero=="Si"))/(length(which(cases_16_18_all0100$RicoveroOspedaliero=="Si"))+length(which(cases_16_18_all0100$RicoveroOspedaliero=="No"))+length(which(cases_16_18_all0100$RicoveroOspedaliero=="Ps"))+length(which(cases_16_18_all0100$RicoveroOspedaliero=="ps"))))*100`% 

- Number of cases WITHOUT hospitalizations: `r length(which(cases_16_18_all0100$RicoveroOspedaliero=="No"))` 

- Number of cases in PS hospitalizations: `r length(which(cases_16_18_all0100$RicoveroOspedaliero=="Ps"))+length(which(cases_16_18_all0100$RicoveroOspedaliero=="ps"))` 
 
- Number of cases in without info about hospitalizations: `r length(which(is.na(cases_16_18_all0100$RicoveroOspedaliero)))+length(which(cases_16_18_all0100$RicoveroOspedaliero=="non noto"))` 
` 

- Summary of the variable used for the place of notification: 
`r kable(print(CreateCatTable(vars="type", data=cases_16_18_all0100)))`

- Number of cases with missing place of notification: `r n_distinct(subset(cases_16_18_all0100, type!="IdComunePrimiSintomi"))` (`r n_distinct(subset(cases_16_18_all0100, type!="IdComunePrimiSintomi"))/(n_distinct(cases_16_18_all$idNotifica))*100`%)  


```{r M2-Descriptives-surveillance-until0718-FINAL-3, include=FALSE}

rm(list=c("Morbillo2013_2018NEW", "Morbillo2013_2018NEW_fc"))

# Using the variable PlaceOnsetNA to make the NOPLACES missings (NA)
cases_16_18_all0100$PlaceOnsetNA[cases_16_18_all0100$PlaceOnsetNA=="MCNOPLACE"] <- NA

# Get a summary of the places of onset and the number of cases in each
PlacesOfOnset <- cases_16_18_all0100 %>%
  group_by(PlaceOnsetNA) %>%
  summarize(Count=n())

write.csv(PlacesOfOnset, "PlacesOnset.csv")

```


Missing data patterns

`r kable(md.pattern(cases_16_18_all0100[,c("IdComunePrimiSintomi", "IdComuneDomicilio", "IdComuneResidenza", "comune_segnalazione")]), caption = "Missing values by variable - Cases Sep. 2016-Jul. 2018")`
      
```{r M2-Descriptives-surveillance-until0718-FINAL-4, include=FALSE}
## Imputation
# check all the missings for place of onset
missings_all<-droplevels(subset(cases_16_18_all0100, is.na(PlaceOnsetNA)))

# check the regions with missings
regs_NA<-levels(missings_all$idRegione)
regs_NA
# [1] "030" "130" "180"

# subset from all the cases only the regions with missing values
imp_df<-droplevels(
  subset(cases_16_18_all0100, 
                          idRegione %in% regs_NA, 
               select=c("idNotifica","idRegione","Age",
                        "Sex","PlaceOnsetNA")))

# make sure the variable used is a factor
imp_df$PlaceOnsetNA<-as.factor(imp_df$PlaceOnsetNA)
# Imputation only of the PlaceOnsetNA variable
str(imp_df)
# split the main dataset in smaller ones (1 per region)
imp_df_nd<-split(imp_df, imp_df$idRegione)
# apply the imputation
imputed_nd_df<-lapply(imp_df_nd,
                   function(x){
                     x1<-droplevels(x)
                   complete(mice(x1, method=c("", #idNotifica
                                              "polyreg", # idRegione
                                              "ppm", #Age
                                              "logreg", # Sex
                                              "pmm" #PlaceOnsetNA
                                              #add the case classification(?)
                                              ),
                                 seed=1924))  
                   })

# make the imputed dataset one big dataframe  
imputed_df<-ldply(imputed_nd_df)
summary(imputed_df)

# merge the imputed data with all the cases based on the id
cases_16_18_all_imp<-merge(cases_16_18_all0100, # variables get ".x" ending
                           imputed_df[,c("idNotifica","PlaceOnsetNA")], # variables get .y ending
                           by="idNotifica", all.x=TRUE)

# remove the unnecessary sets made during the imputation
rm(imp_df, imp_df_nd, imputed_df, imputed_nd_df)

# remove also the dataset with the cases since a new will be made below
rm(cases_16_18_all0100)

# make sure all the character variables are factors
cases_16_18_all_imp_fc<-cases_16_18_all_imp %>% 
  mutate_if(is.character,funs(factor(.)))

names(cases_16_18_all_imp_fc)
summary(cases_16_18_all_imp_fc)

rm(cases_16_18_all_imp)

# Combine in one variable the "true/existing place of onset"
# with the variable that was imputed - if the imputed (ending in .y variable)
# is missing use the existing one (ending in .x) else use the imputed
cases_16_18_all_imp_fc$PlaceOnsetNA0<-with(cases_16_18_all_imp_fc,
                                      if_else(is.na(PlaceOnsetNA.y), 
                                              PlaceOnsetNA.x, PlaceOnsetNA.y))
names(cases_16_18_all_imp_fc)

summary(cases_16_18_all_imp_fc)
# Drop the common variables that were included after the
# merging --- ending in .x or .y
cases_16_18_all1<-cases_16_18_all_imp_fc[, -grep("\\.x$|\\.y$", 
                                                 colnames(cases_16_18_all_imp_fc))]

rm(cases_16_18_all_imp_fc)

# Make now the "region of onset" variable
cases_16_18_all1$RegOnset<-as.character(paste0("R",
                                               as.character(cases_16_18_all1$idRegione)))
# Make now the "providence of onset" variable -- take the first 3 number of PlaceOnsetNA --- includes the MC at the beginning of the 6-digit code
cases_16_18_all1$ProvOnset<-as.factor(paste0("P", 
                                             substr(cases_16_18_all1$PlaceOnsetNA,
                                                    3, 5), sep=""))     

# Make now the "municipality of onset" variable
cases_16_18_all1$MunOnset<-as.factor(substr(cases_16_18_all1$PlaceOnsetNA, 
                                  0, 8))

summary(cases_16_18_all1)

cases_16_18_final<-subset(cases_16_18_all1, 
                          select=c("idNotifica", "CaseClass", "Age", 
                                   "DataNascita", "DataPrimiSintomi", 
                                   "Sex", "AgeGroup", "ANAgeGroup" ,
                                   "AGEGroups4","type","Genotype", 
                                   "VaccinationStatus","VacDoses",
                                   "DateOnset", "CaseType", "MonthOnset",
                                   "WeekOnset", "MonWeekOnset", "ProvOnset", 
                                   "RegOnset","MunOnset"))    

str(cases_16_18_final)

cases_16_18_final$AgeDays<-difftime(cases_16_18_final$DataPrimiSintomi, 
                                    cases_16_18_final$DataNascita, units="days")

cases_16_18_final$AgeMonths<-round(as.double(cases_16_18_final$AgeDays)/30, 
                                   digits=0)
str(cases_16_18_final$AgeDays)

head(cases_16_18_final)

rm(cases_16_18_all1)

# for the smoothing and the incidence
cases_16_18_final$Ncases<-1
cases_16_18_final$NcasesUNVAC<-if_else(cases_16_18_final$VaccinationStatus=="non vaccinato", 1, 0)
cases_16_18_tb<-as.tibble(cases_16_18_final)

# adding those vaccinated with missing number of doses to "non ricordo"
cases_16_18_tb$VacDoses2<-if_else(is.na(cases_16_18_tb$VacDoses) & 
                                    cases_16_18_tb$VaccinationStatus=="vaccinato", 
                                  "non ricordo",
                                  as.character(cases_16_18_tb$VacDoses))

# work on the vaccination status and the number of doses
vaccinated<-cases_16_18_tb %>%
  filter(VaccinationStatus=="vaccinato")

```

```{r M2-Descriptives-surveillance-until0718-FINAL-5, include=FALSE}
Genotypes_tb<-cases_16_18_tb %>%
  group_by(RegOnset, MonthOnset, Genotype) %>%
  summarise(RegNcases=sum(Ncases),
              UVRegNcases=sum(NcasesUNVAC))

Reg_y_16_18_tb<-cases_16_18_tb %>%
    group_by(Age, RegOnset, MonWeekOnset, WeekOnset, MonthOnset, AgeGroup) %>% 
    summarise(RegNcases = sum(Ncases),
              UVRegNcases=sum(NcasesUNVAC))


Reg_y_16_18_tb4<-cases_16_18_tb %>%
    group_by(Age, RegOnset, MonWeekOnset, WeekOnset, MonthOnset, AGEGroups4) %>% 
    summarise(RegNcases = sum(Ncases),
              UVRegNcases=sum(NcasesUNVAC))

Prov_y_16_18_tb<-cases_16_18_tb %>% 
    group_by(Age, ProvOnset,MonWeekOnset, WeekOnset, MonthOnset, AgeGroup) %>% 
    summarise(ProvNcases = sum(Ncases),
              UVProvNcases=sum(NcasesUNVAC))

Mun_y_16_18_tb<-cases_16_18_tb %>%
    group_by(Age, RegOnset, MunOnset, MonthOnset, AgeGroup) %>% 
    summarise(MunNcases = sum(Ncases),
              UVMunNcases=sum(NcasesUNVAC))

wave1<-subset(cases_16_18_tb,
              DataPrimiSintomi>="2016-09-01"  & DataPrimiSintomi<="2017-11-30" )


wave2<-subset(cases_16_18_tb, 
              DataPrimiSintomi>="2017-12-01")

```

# Descriptive statistics of the surveillance data 

Study period: September 2016 - July 2018

Minimum case age: `r min(cases_16_18_tb$AgeMonths)` months or `r min(cases_16_18_tb$AgeDays)` days.

Median age: `r median(cases_16_18_tb$Age)` years old.


Maximum case age: `r max(cases_16_18_tb$Age)` years old.

## By age group

`r kable(print(CreateTableOne(vars=c("Age","Sex", "CaseClass","CaseType","Genotype"), strata="ANAgeGroup", data = cases_16_18_tb), missing=TRUE, nonnormal="Age", test=FALSE,showAllLevels=TRUE), caption="Basic characteristics by age group (September 2016 - July 2018)")`

## By age group (4 groups)

`r kable(print(CreateTableOne(vars=c("Age","Sex", "CaseClass","CaseType","Genotype"), strata="AGEGroups4", data = cases_16_18_tb), missing=TRUE, nonnormal="Age", test=FALSE,showAllLevels=TRUE), caption="Basic characteristics by age group (September 2016 - July 2018) - 4 age groups")`


## By age category

`r kable(print(CreateTableOne(vars=c("Age","Sex", "CaseClass","CaseType","Genotype"), strata="AgeGroup", data = cases_16_18_tb), missing=TRUE, nonnormal="Age",test=FALSE,showAllLevels=TRUE), caption="Basic characteristics by age category (September 2016 - July 2018)")`

## By period (MS table 1)

### Complete study period: September 2016-July 2018

`r kable(print(CreateTableOne(vars=c("ANAgeGroup","AgeGroup", "AGEGroups4","Sex", "CaseClass","CaseType","Genotype","VaccinationStatus","VacDoses","VacDoses2","RegOnset"), data = cases_16_18_tb), missing=TRUE, showAllLevels=TRUE), caption="Basic characteristics for the complete study period (September 2016 - July 2018)")`

### 2016: September - December (4 months)

`r kable(print(CreateTableOne(vars=c("ANAgeGroup","AgeGroup", "AGEGroups4","Sex", "CaseClass","CaseType","Genotype","VaccinationStatus","VacDoses","VacDoses2","RegOnset"), data = subset(cases_16_18_tb, DataPrimiSintomi<"2017-01-01")), missing=TRUE, showAllLevels=TRUE), caption="Basic characteristics for September - December 2016")`

### 2017: January - December (12 months)

`r kable(print(CreateTableOne(vars=c("ANAgeGroup","AgeGroup", "AGEGroups4", "Sex", "CaseClass","CaseType","Genotype","VaccinationStatus","VacDoses","VacDoses2","RegOnset"), data =  cases_16_18_tb[cases_16_18_tb$DataPrimiSintomi>="2017-01-01" & cases_16_18_tb$DataPrimiSintomi<"2018-01-01",]), missing=TRUE, showAllLevels=TRUE), caption="Basic characteristics for January - December 2017")`


### 2018: January - July (7 months)

`r kable(print(CreateTableOne(vars=c("ANAgeGroup","AgeGroup", "AGEGroups4", "Sex", "CaseClass","CaseType","Genotype","VaccinationStatus","VacDoses","VacDoses2","RegOnset"), data = subset(cases_16_18_tb, DataPrimiSintomi>="2018-01-01")), missing=TRUE, showAllLevels=TRUE), caption="Basic characteristics for January - July 2018")`


## Descriptives by "wave"  (MS table 1 - alt.)


### 1st epidemic wave: September 2016 - November 2017 (16 months)

`r kable(print(CreateTableOne(vars=c("ANAgeGroup","AgeGroup", "AGEGroups4","Sex", "CaseClass","CaseType","Genotype","VaccinationStatus","VacDoses","VacDoses2","RegOnset"), data = wave1), missing=TRUE, showAllLevels=TRUE), caption="Basic characteristics for September 2016 - November 2017")`


### 2nd epidemic wave: December 2017 - July 2018 (8 months)

`r kable(print(CreateTableOne(vars=c("ANAgeGroup","AgeGroup", "AGEGroups4","Sex", "CaseClass","CaseType","Genotype","VaccinationStatus","VacDoses","VacDoses2","RegOnset"), data =wave2), missing=TRUE, showAllLevels=TRUE), caption="Basic characteristics for September 2016 - November 2017")`


```{r M2-Descriptives-surveillance-until0718-FINAL-6, include=FALSE}
# Save the vaccination coverage for the sensitivity
analysis_rds_dir<-paste0(dir_path, "/produced_data/Surveillance")
if(!dir.exists(analysis_rds_dir)) dir.create(analysis_rds_dir)

saveRDS(Genotypes_tb, file.path(analysis_rds_dir, "Reg_genotypes_16_0718.rds"))

saveRDS(Reg_y_16_18_tb, file.path(analysis_rds_dir, "Reg_y_16_0718.rds"))


saveRDS(Reg_y_16_18_tb4, file.path(analysis_rds_dir, "Reg_y_16_0718_4.rds"))

saveRDS(Prov_y_16_18_tb, file.path(analysis_rds_dir, "Prov_y_16_0718.rds"))

saveRDS(Mun_y_16_18_tb, file.path(analysis_rds_dir, "Mun_y_16_0718.rds"))

```


### Session info
```{r M2-Descriptives-surveillance-until0718-FINAL-7 }
sessionInfo()
```
