# Supplementary material for: Spatiotemporal distribution and determinants of measles incidence during a large outbreak, Italy, September 2016 to July 2018
Source: Euro Surveill. 2019 Apr 25;24(17):1800679. doi: 10.2807/1560-7917.ES.2019.24.17.1800679 (PMC6628759; doi:10.2807/1560-7917.ES.2019.24.17.1800679)
Supplement: SupplementScripts [file 18-00679_FILIA_Scripts.zip › 18-00679_FILIA_M3_CensusDataProcessing_1904.Rmd]

---
title: "Spatiotemporal distribution and determinants of measles incidence during a large outbreak, Italy, September 2016 to July 2018"
author: "Xanthi D. Andrianou"
output:
  html_document: 
      toc: yes
      toc_float:
        collapsed: no
        smooth_scroll: yes
geometry: margin=1.5cm
---

__This supplementary material is hosted by _Eurosurveillance_ as supporting information alongside the article "Spatiotemporal distribution and determinants of measles incidence during a large outbreak, Italy, September 2016 to July 2018" on behalf of the authors who remain responsible for the accuracy and appropriateness of the content. The same standards for ethics, copyright, attributions and permissions as for the article apply. _Eurosurveillance_ is not responsible for the maintenance of any links or email addresses provided therein.__

Note: analysis updated on `r Sys.Date()`

The output of this script is limited to generating the datasets used in the
next analysis for measles incidence by region and municipality.

```{r M3-CensusDataProcessing-1904-1, echo = TRUE, results='hide', message=FALSE, warning=FALSE}
# Loading required packages for the week
# http://stackoverflow.com/questions/8175912/load-multiple-packages-at-once

rm(list=ls())

ipak <- function(pkg){
new.pkg <- pkg[!(pkg %in% installed.packages()[, "Package"])]
if (length(new.pkg))
    install.packages(new.pkg, dependencies = TRUE, 
                     repos = "http://cran.us.r-project.org")
sapply(pkg, require, character.only = TRUE)
}

# usage
packages <- c("tidyverse","readxl", "knitr","stringr","plyr")

ipak(packages)

# get the working directory 

dir_path<-as.character(dirname(getwd()))

```


```{r M3-CensusDataProcessing-1904-2 }
## Census data import

### Census: Municipality
com_2017_all<-read.csv(
  file=paste0(dir_path, "/PopulationCensus/POP_comuni_2017.csv"), 
  skip = 1)
# change the Eta column to Age
names(com_2017_all)[names(com_2017_all) == 'Et�'] <- 'Age'
# convert the integer variables to numeric
com_2017_all[c("Age","Totale.Femmine",
                        "Totale.Maschi")] <- lapply(com_2017_all[c("Age","Totale.Femmine",
                        "Totale.Maschi")], as.numeric)

# add the code variable with the leading zeros
com_2017_all$MunOnset<-with(com_2017_all, 
                              as.factor(as.character(
                                ifelse(nchar(Codice.Comune)==4, 
                                       paste("MC00", Codice.Comune, sep=""), 
                                       ifelse(nchar(Codice.Comune)==5, 
                                              paste("MC0", Codice.Comune, sep=""), 
                                              paste("MC", Codice.Comune, sep=""))))))
#
# calculate the total population by year of age
com_2017_all$TotalPop<-with(com_2017_all, Totale.Femmine+Totale.Maschi)

# in the municipalities dataset the age 999 refers to the total population
com_2017_total<-subset(com_2017_all, Age==999, 
                 select=c("Codice.Comune","MunOnset","TotalPop"))

com_2017_all$AGEGroups4<-with(com_2017_all, 
                              cut(Age, breaks=c(0, 1, 5, 20, Inf), 
                                  right = FALSE, 
                                  include.lowest = TRUE, 
                                  labels = c("<1",
                                             "1-4", 
                                             "5-19",
                                             ">19")))

# another set with the all ages (not only the <=50)
com_2017_allages<-subset(com_2017_all, Age!=999, 
                 select=c("Codice.Comune","MunOnset","Age",
                          "AGEGroups4","TotalPop"))
```


```{r M3-CensusDataProcessing-1904-3 }
### Census: Regions
regions_2017_all<-read.csv(
  file=paste0(dir_path, "/PopulationCensus/POP_21regioni_2017.csv"))
# in the regions dataset the ages go up to 100 
# change the Eta column to Age
names(regions_2017_all)[names(regions_2017_all) == 'Eta'] <- 'Age'
# convert the integer variables to numeric
regions_2017_all[c("Age","TOT_M", "TOT_F", "TOT")] <- lapply(
  regions_2017_all[c("Age","TOT_M", "TOT_F", "TOT")], as.numeric)

regions_2017_all$AGEGroups4<-with(regions_2017_all, 
                              cut(Age, breaks=c(0, 1, 5, 20, Inf), 
                                  right = FALSE, 
                                  include.lowest = TRUE, 
                                  labels = c("<1",
                                             "1-4", 
                                             "5-19",
                                             ">19")))


regcodes<-read.csv(file=paste0(dir_path, 
              "/PopulationCensus/RegionCodes.csv"), colClasses = c("factor","factor"))
str(regcodes)


regcodes$RegCodeFinal<-paste0("R", 
                              str_pad(regcodes$RegionCode, width = 3, side="left", pad = 0))

library("plyr")
regcodes$Regione<-revalue(regcodes$RegionName,
                          replace = c(
                            "Provincia Autonoma di Bolzano"="Bolzano",
                            "Provincia Autonoma di Trento"="Trento"
                          ))

# adds the region names to the provinces using the region code
regions_2017_all_codes<-merge(regions_2017_all, regcodes, by="Regione", all.x=TRUE)

```


```{r M3-CensusDataProcessing-1904-4 }
### Census: Region
# read in municipality data --- reading the surveillance data of April 2018
Mun_y_16_18<-readRDS(paste0(dir_path ,"/produced_data/Surveillance/Mun_y_16_0718.rds"))
summary(Mun_y_16_18)

# check differences between surveillance codes and the current 
# codes
setdiff(levels(as.factor(Mun_y_16_18$MunOnset)), 
        levels(com_2017_all$MunOnset))
# [1] "MC022055" "MC022084" "MC022174" "MC022185" "MC025020"
# [6] "MC048016" "MC048042" "MC050017" "MC093048"

```


```{r M3-CensusDataProcessing-1904-5 }
analysis_rds_dir<-paste0(dir_path, "/produced_data/Census2017")
if(!dir.exists(analysis_rds_dir)) dir.create(analysis_rds_dir)

saveRDS(regions_2017_all_codes, file.path(analysis_rds_dir, "regions_allages_2017.rds"))

saveRDS(com_2017_allages, file.path(analysis_rds_dir, "municipalities_allages_2017.rds"))

```


### Session info
```{r M3-CensusDataProcessing-1904-6 }
sessionInfo()
```
