# Supplementary material for: Spatiotemporal distribution and determinants of measles incidence during a large outbreak, Italy, September 2016 to July 2018
Source: Euro Surveill. 2019 Apr 25;24(17):1800679. doi: 10.2807/1560-7917.ES.2019.24.17.1800679 (PMC6628759; doi:10.2807/1560-7917.ES.2019.24.17.1800679)
Supplement: SupplementScripts [file 18-00679_FILIA_Scripts.zip › 18-00679_FILIA_M4_1_Italy_analysis_1904.Rmd]

---
title: "Spatiotemporal distribution and determinants of measles incidence during a large outbreak, Italy, September 2016 to July 2018"
author: "Xanthi D. Andrianou"
output:
  html_document: 
      toc: yes
      toc_float:
        collapsed: no
        smooth_scroll: yes
geometry: margin=1.5cm
---

__This supplementary material is hosted by _Eurosurveillance_ as supporting information alongside the article "Spatiotemporal distribution and determinants of measles incidence during a large outbreak, Italy, September 2016 to July 2018" on behalf of the authors who remain responsible for the accuracy and appropriateness of the content. The same standards for ethics, copyright, attributions and permissions as for the article apply. _Eurosurveillance_ is not responsible for the maintenance of any links or email addresses provided therein.__

# Analysis of the measles cases for Italy

Note: the script was last run on `r Sys.Date()`.

Analysis with four age groups.

```{r M4-1-Italy-analysis-1904-1, include=FALSE}
# Loading required packages for the week
# http://stackoverflow.com/questions/8175912/load-multiple-packages-at-once

rm(list=ls())

ipak <- function(pkg){
new.pkg <- pkg[!(pkg %in% installed.packages()[, "Package"])]
if (length(new.pkg))
    install.packages(new.pkg, dependencies = TRUE, 
                     repos = "http://cran.us.r-project.org")
sapply(pkg, require, character.only = TRUE)
}

# usage
packages <- c("rgdal","maptools","ggplot2","plyr","dplyr", 
              "RColorBrewer", "data.table","readxl", "lubridate", 
              "zoo", "tidyr", "sp", "spdep", "maptools",  
              "foreign", "spatial", "raster", "rgeos", 
              "shapefiles", "epitools", "tibble", "viridis",
              "tableone", "knitr","scales","ggpubr", "rvg", "officer")

ipak(packages)

# get the working directory 
dir_path<-as.character(dirname(getwd()))

greens_pal<-c("#74c476",
"#41ab5d",
"#238b45",
"#006d2c",
"#00441b")

blue_pal5<-c("#ffffcc", "#a1dab4",
             "#41b6c4", "#2c7fb8",
             "#253494")

blue_pal6<-c("#ffffcc", "#c7e9b4",
             "#7fcdbb", "#41b6c4",
             "#2c7fb8", "#253494")

# Import the index with the region codes and region names
reg_index<-read.csv(paste0(dir_path, "/PopulationCensus/RegionCodes.csv"))

summary(reg_index)

# Add a variable for the region codes starting with "R"
reg_index$RegionCodeFinal<-with(reg_index, 
                                factor(as.character(
                                 ifelse(nchar(RegionCode)==2,
                                 paste("R0", RegionCode, sep=""),
                                 ifelse(nchar(RegionCode)==3,
                                        paste("R",RegionCode, sep=""), 
                                        RegionCode)))))
summary(reg_index)

# initated ppt for the graphs
my_pres <- read_pptx() 
```

```{r M4-1-Italy-analysis-1904-2, include=FALSE}
# From Census
## All: Region|Age|Population 
Region_Age_Pop<-readRDS(paste0(dir_path, "/produced_data/Census2017/regions_allages_2017.rds"))

# Aggregate by Age
### All: ITpop|Age 
ITpop_Age<-Region_Age_Pop %>% 
  group_by(Age) %>% 
  dplyr::summarise(ITAgePop = sum(TOT))

### All: ITpop|AGEGroups4
ITpop_AGEGroups4<-Region_Age_Pop %>% 
  group_by(AGEGroups4) %>% 
  dplyr::summarise(ITAGEGroups4Pop = sum(TOT))

# Summarize
## IT total population for all ages
ITtotalPop<-sum(ITpop_Age$ITAgePop)

```

```{r M4-1-Italy-analysis-1904-3, include=FALSE}
# From Surveillance
# the dataset includes all ages for the regions with 0
# if no case for this age was reported
Cases<-readRDS(paste0(dir_path, "/produced_data/Surveillance/Reg_y_16_0718_4.rds"))
Cases$UVRegNcases[is.na(Cases$UVRegNcases)]<-0
# check if the sums are correct --- exp. 7854
sum(Cases$RegNcases)
sum(Cases$UVRegNcases) # 6323

Cases_0<-subset(Cases, Age<1)

# check if the sums are correct --- exp. 475
sum(Cases_0$RegNcases)
sum(Cases_0$UVRegNcases) # 420

## 1. Aggregate by week for ITALY
### All: Cases|Week --- subset for
Cases_week<-Cases %>%
  group_by(MonWeekOnset) %>%
  dplyr::summarise(ITNCases=sum(RegNcases))

### AGEGroups4s: Cases|Week|AGEGroups4
Cases_week_AGEGroups4<-Cases %>%
  group_by(MonWeekOnset, AGEGroups4) %>%
  dplyr::summarise(ITNCases=sum(RegNcases))


### All: Cases|Month
Cases_month<-Cases %>%
  group_by(MonthOnset) %>%
  dplyr::summarise(ITNCases=sum(RegNcases))


### AGEGroups4s: Cases|Month|AGEGroups4
Cases_month_AGEGroups4<-Cases %>%
  group_by(MonthOnset, AGEGroups4) %>%
  dplyr::summarise(ITNCases=sum(RegNcases))


### AGEGroups4s: Cases|Month|AGEGroups4
Cases_AGEGroups4<-Cases %>%
  group_by(AGEGroups4) %>%
  dplyr::summarise(ITNCases=sum(RegNcases))

Cases_AGEGroups4_ITpop<-merge(Cases_AGEGroups4, ITpop_AGEGroups4,
                                 by="AGEGroups4", all.x=TRUE)

Cases_AGEGroups4_ITpop$PercentageCases<-round(Cases_AGEGroups4_ITpop$ITNCases/sum(Cases_AGEGroups4_ITpop$ITNCases)*100, digits=1)
Cases_AGEGroups4_ITpop$ExposedPop23months<-(Cases_AGEGroups4_ITpop$ITAGEGroups4Pop*23)/12
Cases_AGEGroups4_ITpop$Incidence<-Cases_AGEGroups4_ITpop$ITNCases/Cases_AGEGroups4_ITpop$ExposedPop23months
Cases_AGEGroups4_ITpop$IncidencePerMillion<-round(Cases_AGEGroups4_ITpop$Incidence*1000000, digits=1)
Cases_AGEGroups4_ITpop$crude.rate10e5YSP<-Cases_AGEGroups4_ITpop$IncidencePerMillion
```

# Italy

```{r M4-1-Italy-analysis-1904-4, include=FALSE}
### All: Cases|Week|ITpop
#-- estimate the crude incidence by week (cases/totalpopulation)
# Add the ITpop in the set with the cases by week
Cases_week_ITpop<-Cases_week
Cases_week_ITpop$Analysis<-"All ages"

Cases_week_ITpop$ITpop<-ITtotalPop

# all crude incidence rates are presented per 1,000,000
Cases_week_ITpop$ExposedPopWeek<-with(Cases_week_ITpop,
                                 ITpop/52)
Cases_week_ITpop$CInc_Year<-with(Cases_week_ITpop, (round((ITNCases/ExposedPopWeek)*1000000, digits=1)))

### AGEGroups4s in Italy: Cases|Week|AGEGroups4|ITpop_AGEGroups4

Cases_week_AGEGroups4_ITpop<-merge(Cases_week_AGEGroups4, ITpop_AGEGroups4,
                                 by="AGEGroups4", all.x=TRUE)
Cases_week_AGEGroups4_ITpop$Analysis<-with(Cases_week_AGEGroups4_ITpop,
                                         paste0("Age group: ",
                                                AGEGroups4))
Cases_week_AGEGroups4_ITpop$ExposedPopWeek<-with(Cases_week_AGEGroups4_ITpop,
                                 ITAGEGroups4Pop/52)
Cases_week_AGEGroups4_ITpop$CInc_Year<-with(Cases_week_AGEGroups4_ITpop, 
                                            (round((ITNCases/ExposedPopWeek)*1000000, digits=1)))


#### - Graph with the time trend of incidence for the whole Italy (for all ages, <1, and by age group)
Cases_week_Italy<-rbindlist(l=list(
  Cases_week_ITpop[,c("MonWeekOnset","CInc_Year","Analysis")], 
  Cases_week_AGEGroups4_ITpop[,c("MonWeekOnset","CInc_Year","Analysis")]
  ))


levels(as.factor(Cases_week_Italy$Analysis))
```

### Overall incidence for all ages (total population) and by age group:

The crude incidence for the whole study period refers to 23 months.
To estimate the incidence per 1000000 population we need to convert the crude incidence (Yearly incidence per 1000000 = Crude incidence\*(12/23)\*1000000).

+ All ages: `r round(((sum(Cases_week_ITpop$ITNCases)/ITtotalPop)*(12/23)*1000000), digits=1)`

`r kable(Cases_AGEGroups4_ITpop, caption="Summary of the number of cases and incidence by age group during the study period.")`

Figure 1 of the manuscript is created using the weekly measles incidence by 
age group.

```{r M4-1-Italy-analysis-1904-5, echo=FALSE, include=TRUE, results='hide',fig.keep='all', warning=FALSE}
#[1] "Age group: <1"   "Age group: >19"  "Age group: 1-4"  "Age group: 5-19" "All ages

Cases_week_Italy$AnalysisOrder<- factor(Cases_week_Italy$Analysis,
                                        levels(as.factor(Cases_week_Italy$Analysis))[c(1, 3, 4,2, 5)])

IT_weekly<-ggplot(Cases_week_Italy, 
                  aes(x=MonWeekOnset, y=CInc_Year),
                  group=AnalysisOrder)+
  geom_line(aes(col=AnalysisOrder, linetype=AnalysisOrder))+
  scale_color_viridis(discrete = TRUE)+
  scale_linetype_manual(values=c(rep("dashed",4), rep("solid", 1)))+
  scale_x_datetime(date_breaks = "1 month", date_labels = "%m-%Y")+
  theme_classic()+
  theme(axis.text.x=element_text(angle = 90, vjust =0),
    axis.line=element_line(colour = 'black', size = 1),
    plot.margin = unit(c(0, 0, 0.0, 0), "in"),
    legend.position = "bottom",
    legend.title=element_blank())+
  guides(color=guide_legend(nrow=2,ncol=4,byrow=TRUE))+
  labs(y="Crude incidence per 1,000,000",
       x=NULL)

print(IT_weekly)


my_pres <- add_slide(my_pres, layout = "Title and Content",
                         master = "Office Theme")
my_pres <- ph_with_vg(my_pres, ggobj = IT_weekly)


IT_weekly_smooth<-ggplot(Cases_week_Italy, aes(x=MonWeekOnset, 
                                               y=CInc_Year),
                         group=AnalysisOrder)+
  geom_point(aes(col=AnalysisOrder))+
  geom_smooth(method="loess", span=0.15, se=FALSE, aes(col=AnalysisOrder, linetype=AnalysisOrder))+
   scale_y_continuous(expand = c(0,0),
                      trans='log', 
                     breaks=c(0, 200, 400, 600, 800, 1000, 1200, 1400, 1600, 1800, 2000), 
                     labels=c("0", "200", "400", "600", "800", "1000", "1200", "1400", "1600", "1800", "2000"))+
  coord_trans(y='exp')+
  scale_color_viridis(discrete = TRUE)+
  scale_linetype_manual(values=c(rep("dashed",4), rep("solid", 1)))+
  scale_x_datetime(expand=c(0,0), date_breaks = "1 months", 
                   date_labels = "%m-%Y")+
  labs(caption=
paste0(
"Figure 1. Weekly measles incidence of reported (possible, probable and confirmed) cases by age group 
and for the total study population (all ages), Italy, September 2016 to July 2018 (n=", sum(Cases_week_ITpop$ITNCases), ").
The lines have been smoothed using the local weighted regression method (LOESS)."))+
  theme_classic()+
  theme(axis.text.x=element_text(angle = 90, vjust =0), 
    axis.line=element_line(colour = 'black', size = 1),
    plot.margin = unit(c(0.5, 0.5, 0.5, 0.5), "cm"),
    legend.position = "bottom",
    legend.title=element_blank(),
    plot.caption = element_text(hjust = 0))+
  guides(color=guide_legend(nrow=2,ncol=4,byrow=TRUE))+
  labs(y="Crude incidence per 1,000,000",
       x=NULL)

print(IT_weekly_smooth)

my_pres <- add_slide(my_pres, layout = "Title and Content",
                         master = "Office Theme")
my_pres <- ph_with_vg(my_pres, ggobj = IT_weekly_smooth)

IT_weekly_smooth_nopoints<-ggplot(Cases_week_Italy, aes(x=MonWeekOnset, 
                                               y=CInc_Year),
                                  group=AnalysisOrder)+
  geom_smooth(method="loess", span=0.15, se=FALSE, aes(col=AnalysisOrder, linetype=AnalysisOrder))+
   scale_y_continuous(expand = c(0,0),
                      trans='log', 
                     breaks=c(0, 200, 400, 600, 800, 1000, 1200, 1400, 1600, 1800, 2000), 
                     labels=c("0", "200", "400", "600", "800", "1000", "1200", "1400", "1600", "1800", "2000"))+
  coord_trans(y='exp')+
  scale_color_viridis(discrete = TRUE)+
  scale_linetype_manual(values=c(rep("dashed",4), rep("solid", 1)))+
  scale_x_datetime(expand=c(0,0), date_breaks = "1 months", 
                   date_labels = "%m-%Y")+
  theme_classic()+
  theme(axis.text.x=element_text(angle = 90, vjust =0), 
    axis.line=element_line(colour = 'black', size = 1),
    plot.margin = unit(c(0, 0, 0.0, 0), "in"),
     legend.position = "bottom",
    legend.title=element_blank())+
  guides(color=guide_legend(nrow=2,ncol=4,byrow=TRUE))+
  labs(y="Crude incidence per 1,000,000",
       x=NULL)

print(IT_weekly_smooth_nopoints)

# display confidence interval around smooth? se=TRUE by default


my_pres <- add_slide(my_pres, layout = "Title and Content",
                         master = "Office Theme")
my_pres <- ph_with_vg(my_pres, ggobj = IT_weekly_smooth_nopoints)

print(my_pres, "Italy_pres_rev_4.pptx")
```


```{r M4-1-Italy-analysis-1904-6, include=FALSE}
ggsave(IT_weekly, file=paste("IT_weekly_0718_4", ".pdf", sep=''),
           path=paste0(dir_path, "/produced_data"), 
       dpi=300,height=9, width=15, units = "cm" )

ggsave(IT_weekly_smooth, file=paste("Figure1", ".pdf", sep=''),
           path=paste0(dir_path, "/produced_data"), 
       dpi=300)

ggsave(IT_weekly_smooth_nopoints, 
       file=paste("Figure1_alt", ".pdf", sep=''),
       path=paste0(dir_path, "/produced_data"), 
       dpi=300, width=8, scale=1.5)

```


### Session info
```{r M4-1-Italy-analysis-1904-7 }
sessionInfo()
```
