# Supplementary material for: Spatiotemporal distribution and determinants of measles incidence during a large outbreak, Italy, September 2016 to July 2018
Source: Euro Surveill. 2019 Apr 25;24(17):1800679. doi: 10.2807/1560-7917.ES.2019.24.17.1800679 (PMC6628759; doi:10.2807/1560-7917.ES.2019.24.17.1800679)
Supplement: SupplementScripts [file 18-00679_FILIA_Scripts.zip › 18-00679_FILIA_M4_2_Regions_analysis_1904.Rmd]

---
title: "Spatiotemporal distribution and determinants of measles incidence during a large outbreak, Italy, September 2016 to July 2018"
author: "Xanthi D. Andrianou"
output:
  html_document: 
      toc: yes
      toc_float:
        collapsed: no
        smooth_scroll: yes
geometry: margin=1.5cm
---

__This supplementary material is hosted by _Eurosurveillance_ as supporting information alongside the article "Spatiotemporal distribution and determinants of measles incidence during a large outbreak, Italy, September 2016 to July 2018" on behalf of the authors who remain responsible for the accuracy and appropriateness of the content. The same standards for ethics, copyright, attributions and permissions as for the article apply. _Eurosurveillance_ is not responsible for the maintenance of any links or email addresses provided therein.__

# Analysis of the measles cases by region

Note: the script was last run on `r Sys.Date()`.


```{r M4-2-Regions-analysis-1904-1, include=FALSE}
# Loading required packages for the week
# http://stackoverflow.com/questions/8175912/load-multiple-packages-at-once

rm(list=ls())

ipak <- function(pkg){
new.pkg <- pkg[!(pkg %in% installed.packages()[, "Package"])]
if (length(new.pkg))
    install.packages(new.pkg, dependencies = TRUE, 
                     repos = "http://cran.us.r-project.org")
sapply(pkg, require, character.only = TRUE)
}

# usage
packages <- c("rgdal","maptools","plyr", 
              "RColorBrewer", "data.table","readxl", "lubridate", 
              "zoo", "tidyverse", "epitools", 
              "ISOweek", "mice","tableone", "knitr",
              "directlabels","viridis","rvg", "officer")

ipak(packages)

# get the working directory 
dir_path<-as.character(dirname(getwd()))

greens_pal<-c("#74c476",
"#41ab5d",
"#238b45",
"#006d2c",
"#00441b")

blue_pal5<-c("#ffffcc", "#a1dab4",
             "#41b6c4", "#2c7fb8",
             "#253494")

blue_pal6<-c("#ffffcc", "#c7e9b4",
             "#7fcdbb", "#41b6c4",
             "#2c7fb8", "#253494")

# Import the index with the region codes and region names
reg_index<-read.csv(paste0(dir_path, "/PopulationCensus/RegionCodes.csv"))

summary(reg_index)

# Add a variable for the region codes starting with "R"
reg_index$RegionCodeFinal<-with(reg_index, 
                                factor(as.character(
                                 ifelse(nchar(RegionCode)==2,
                                 paste("R0", RegionCode, sep=""),
                                 ifelse(nchar(RegionCode)==3,
                                        paste("R",RegionCode, sep=""), 
                                        RegionCode)))))
summary(reg_index)


tablevars<-c("RegionName",".id",  
             "crude.rate10e5YSP", "adj.rate10e5YSP",
             "crude.rate",  "adj.rate")  

# initated ppt for the graphs
my_pres <- read_pptx() 
```

```{r M4-2-Regions-analysis-1904-2, include=FALSE}
regions<-readOGR(dsn = paste0(dir_path, "/Shapefiles/NUTS2_IT"), layer = "nuts2")

## NOTE: The sp object contains
# i) @data object with the geom attributes
# ii) @polygons the geometry features
###

# Getting all the ids from the sp object
regions@data$id = rownames(regions@data)
# Getting all the points and "coding" them with the id
regions.points = fortify(regions, region="id")

regions.df = join(regions.points, regions@data, by="id")
levels(regions.df$NOME_NUTS2)

regions.df$Region<-regions.df$NOME_NUTS2
RegionsListMap21<-levels(regions.df$Region)


RegionsNAMES21<-c("Abruzzo", "Basilicata", "Calabria",
                 "Campania", "Emilia-Romagna", 
                 "Friuli-Venezia Giulia", "Lazio", 
                 "Liguria", "Lombardia", 
                 "Marche", "Molise", 
                 "Piemonte", "Provincia Autonoma di Bolzano", 
                 "Provincia Autonoma di Trento", 
                 "Puglia", "Sardegna", 
                 "Sicilia", "Toscana", 
                 "Umbria", "Valle d'Aosta", 
                 "Veneto")
regions.df$Region<-mapvalues(regions.df$Region, from = RegionsListMap21, 
          to = RegionsNAMES21)
rm(regions)
```

```{r M4-2-Regions-analysis-1904-3, include=FALSE}
# From Census
## All: Region|Age|Population 
Region_Age_Pop<-readRDS(paste0(
  dir_path, "/produced_data/Census2017/regions_allages_2017.rds"))

# Aggregate by Age
### All: ITpop|Age 
ITpop_Age<-Region_Age_Pop %>% 
  group_by(Age) %>% 
  dplyr::summarise(ITAgePop = sum(TOT))

# From Surveillance
# the dataset includes all ages for the regions with 0
# if no case for this age was reported
Cases<-readRDS(paste0(dir_path, "/produced_data/Surveillance/Reg_y_16_0718_4.rds"))
```

```{r M4-2-Regions-analysis-1904-4, include=FALSE}
## For each region
### Standardized incidence rates for each region for the whole period
### for all ages, by age group and for the <1 year-olds

# Need to merge the sets below
# Region|Age|AGEGroups4|Cases and the Age|ITpop

# Since we do not have all regions with cases for all ages we need to add
# the extra rows where ages have 0 cases per the specific region
# This set with all ages, and all regions (plus the number of cases)
# is prepared for the dataset with all ages from which we subset later the <1

# For all age groups
### All: Region|Age|AGEGroups4|Cases
Region_Age_Cases<-Cases %>%
  group_by(RegOnset, Age) %>%
  dplyr::summarise(RegAllNCases=sum(RegNcases))

Region_Age_Cases$AgeF<-as.factor(as.character(Region_Age_Cases$Age))
Region_Age_Cases$RegOnsetF<-as.factor(as.character(Region_Age_Cases$RegOnset))

AgeF<-as.factor(c(0:100)) # now we include all ages
RegOnsetF<-levels(as.factor(as.character(Region_Age_Cases$RegOnset)))

# Need all combinations between Month, Age, Region
combinations_AR<-expand.grid(AgeF, RegOnsetF)
colnames(combinations_AR)<-c("AgeF", "RegOnsetF")

# join the "combinations" with the actual data
Region_Age_Cases_COMP<-right_join(Region_Age_Cases, 
                                        combinations_AR, 
                                        by=c("AgeF", "RegOnsetF"))

rm(Region_Age_Cases, combinations_AR, AgeF, RegOnsetF)

# remake the variable of age to split the age groups based on the complete data
Region_Age_Cases_COMP$Age<-as.numeric(as.character(
  Region_Age_Cases_COMP$AgeF))

# add age group variable
Region_Age_Cases_COMP$AGEGroups4<-with(Region_Age_Cases_COMP, 
                              cut(Age, breaks=c(0, 1, 5, 20, Inf), 
                                  right = FALSE, 
                                  include.lowest = TRUE, 
                                  labels = c("<1",
                                             "1-4", 
                                             "5-19",
                                             ">19")))

summary(Region_Age_Cases_COMP)

# Add a variable (RegCodeFinal) to merge with the population dataset
Region_Age_Cases_COMP$RegCodeFinal<-Region_Age_Cases_COMP$RegOnsetF

# Change the NAs in the number of cases with 0
Region_Age_Cases_COMP$RegAllNCases[is.na(Region_Age_Cases_COMP$RegAllNCases)]<-0

# need to add a variable to match in the region population by age
Region_Age_Pop$AgeF<-as.character(Region_Age_Pop$Age)
# Region_Age_Cases_COMP is missing the population data
Region_Age_Cases_RegPop<-inner_join(Region_Age_Cases_COMP[,c("AgeF", "RegCodeFinal",
                                                             "RegAllNCases","AGEGroups4")], 
                                    Region_Age_Pop[,c("AgeF", "RegCodeFinal", 
                                                      "TOT")],
                                    by=c("AgeF", "RegCodeFinal"))
#rm(Region_Age_Cases_COMP)

head(Region_Age_Cases_RegPop)

ITpop_Age$AgeF<-as.character(ITpop_Age$Age)
# Adding the ITpopulation and cases 
Region_Age_Cases_RegPop_ITPop<-merge(Region_Age_Cases_RegPop,
                                         ITpop_Age[,c("ITAgePop", "AgeF")],
                                         by=c("AgeF"), all=TRUE)
#rm(Region_Age_Cases_RegPop)

Region_Age_Cases_RegPop_ITPop$RegAgeTotPop<-Region_Age_Cases_RegPop_ITPop$TOT
```


## All cases/ages

```{r M4-2-Regions-analysis-1904-5, echo=TRUE, include=FALSE}

# Split the datasets to "loop over"
Region_DI_nested<-split(Region_Age_Cases_RegPop_ITPop,
                        Region_Age_Cases_RegPop_ITPop[,"RegCodeFinal"])

DI_Reg<-lapply(Region_DI_nested,
       function(x){
         ageadjust.direct(count = x$RegAllNCases, 
                          pop = (x$RegAgeTotPop/12)*23, 
                          rate = NULL, 
                          stdpop = x$ITAgePop, 
                          conf.level = 0.95)
       })

DI_Reg_df<-ldply(DI_Reg)
rm(DI_Reg)
DI_Reg_df$crude.rate10e5YSP<-round(DI_Reg_df$crude.rate*1000000, digits=1)
DI_Reg_df$adj.rate10e5YSP<-round(DI_Reg_df$adj.rate*1000000, digits=1)
DI_Reg_df$Analysis<-"All ages"
DI_Reg_df1<-merge(DI_Reg_df, reg_index[,c("RegionCodeFinal","RegionName")], 
                                by.x=".id",by.y="RegionCodeFinal")
rm(DI_Reg_df)
```

`r kable(DI_Reg_df1[,tablevars], caption="Overall incidence (direct standardization) during the study period by region")`


## By age group - by region

```{r M4-2-Regions-analysis-1904-6, echo=TRUE, include=FALSE}
### By age group
Region_AG_DI_nested<-split(Region_Age_Cases_RegPop_ITPop,
                        Region_Age_Cases_RegPop_ITPop[,c("RegCodeFinal",
                                                         "AGEGroups4")])

DI_AG_Reg<-lapply(Region_AG_DI_nested,
       function(x){
         x<-droplevels(x)
         ageadjust.direct(count = x$RegAllNCases, 
                          pop = (x$RegAgeTotPop/12)*23, 
                          rate = NULL, 
                          stdpop = x$ITAgePop, 
                          conf.level = 0.95)
       })


DI_AG_Reg_df<-ldply(DI_AG_Reg)

DI_AG_Reg_df$crude.rate10e5YSP<-round(DI_AG_Reg_df$crude.rate*1000000, digits=1)
DI_AG_Reg_df$adj.rate10e5YSP<-round(DI_AG_Reg_df$adj.rate*1000000, digits = 1)

DI_AG_Reg_df$Analysis<-paste0("Analysis: ", as.character(
    substr(DI_AG_Reg_df$.id, start=6,stop=10)))

DI_AG_Reg_df$RegionCodeFinal<-substr(DI_AG_Reg_df$.id, start=1, stop=4)
DI_AG_Reg_df<-inner_join(DI_AG_Reg_df, reg_index, 
                                by="RegionCodeFinal")

DI_AG_Reg_df1<-DI_AG_Reg_df[with(DI_AG_Reg_df, order(RegionCode, Analysis)),]

write.csv(x = DI_AG_Reg_df1, file=paste0("Regional_Incidence_StudyPeriod", 
                                         Sys.Date(),".csv"))

```

`r kable(DI_AG_Reg_df1[,tablevars], caption="Overall incidence (direct standardization) during the study period by region - By age group (4)")`

# Incidence by month graphs


```{r M4-2-Regions-analysis-1904-7, include=FALSE}
## Following the same process as above and adding the month parameter

### All: Region|Age|Cases|Month --- subset for
Region_Age_Cases_Month<-Cases %>%
  group_by(RegOnset, Age, MonthOnset) %>%
  dplyr::summarise(RegAllNCases=sum(RegNcases))

Region_Age_Cases_Month$MonthF<-as.factor(Region_Age_Cases_Month$MonthOnset)
Region_Age_Cases_Month$AgeF<-as.factor(as.character(Region_Age_Cases_Month$Age))
Region_Age_Cases_Month$RegOnsetF<-as.factor(as.character(Region_Age_Cases_Month$RegOnset))

MonthF<-levels(Region_Age_Cases_Month$MonthF) 
AgeF<-levels(as.factor(c(0:100))) 
RegOnsetF<-levels(as.factor(as.character(Region_Age_Cases_Month$RegOnset)))

# Need all combinations between Month, Age, Region
combinations_ARM<-expand.grid(MonthF, AgeF, RegOnsetF)
colnames(combinations_ARM)<-c("MonthF", "AgeF", "RegOnsetF")

# join the "combinations" with the actual data
Region_Age_Cases_Month_COMP<-right_join(Region_Age_Cases_Month, 
                                        combinations_ARM, 
                                        by=c("AgeF","MonthF","RegOnsetF"))
rm(combinations_ARM, Region_Age_Cases_Month)

summary(Region_Age_Cases_Month_COMP)
Region_Age_Cases_Month_COMP$Age<-as.numeric(as.character(Region_Age_Cases_Month_COMP$AgeF))
# add age group variable
Region_Age_Cases_Month_COMP$AGEGroups4<-with(Region_Age_Cases_Month_COMP,  
                              cut(Age, breaks=c(0, 1, 5, 20, Inf), 
                                  right = FALSE, 
                                  include.lowest = TRUE, 
                                  labels = c("<1",
                                             "1-4", 
                                             "5-19",
                                             ">19")))

# Add a variable (RegCodeFinal) to merge with the population dataset
Region_Age_Cases_Month_COMP$RegCodeFinal<-Region_Age_Cases_Month_COMP$RegOnsetF
# Change the NAs in the number of cases with 0
Region_Age_Cases_Month_COMP$RegAllNCases[is.na(Region_Age_Cases_Month_COMP$RegAllNCases)]<-0

# Region_Age_Cases_month is missing the population data
Region_Age_Cases_Month_RegPop<-inner_join(Region_Age_Cases_Month_COMP[,c("AgeF", 
                                                                         "RegCodeFinal", "MonthF",
                                                                         "RegAllNCases","AGEGroups4")], 
                                    Region_Age_Pop[,c("AgeF", "RegCodeFinal", 
                                                      "TOT")],
                                    by=c("AgeF", "RegCodeFinal"))
rm(Region_Age_Cases_Month_COMP)
head(Region_Age_Cases_Month_RegPop)

# Adding the ITpopulation and cases 
Region_Age_Cases_Month_RegPop_ITPop<-merge(Region_Age_Cases_Month_RegPop,
                                         ITpop_Age[,c("ITAgePop", "AgeF")],
                                         by=c("AgeF"), all=TRUE)
rm(Region_Age_Cases_Month_RegPop)

Region_Age_Cases_Month_RegPop_ITPop$RegAgeTotPop<-Region_Age_Cases_Month_RegPop_ITPop$TOT

```

```{r M4-2-Regions-analysis-1904-8,  echo=TRUE, include=FALSE}
## All cases/ages
# Split the datasets to "loop over"
Region_Month_DI_nested<-split(Region_Age_Cases_Month_RegPop_ITPop,
                        Region_Age_Cases_Month_RegPop_ITPop[,c("RegCodeFinal",
                                                               "MonthF")])

DI_Reg_Month<-lapply(Region_Month_DI_nested,
       function(x){
         ageadjust.direct(count = x$RegAllNCases, 
                          pop = x$RegAgeTotPop/12, 
                          rate = NULL, 
                          stdpop = x$ITAgePop, 
                          conf.level = 0.95)
       })

DI_Reg_Month_df<-ldply(DI_Reg_Month)
rm(DI_Reg_Month)
DI_Reg_Month_df$crude.rate10e5Y<-round(DI_Reg_Month_df$crude.rate*1000000, digits=1)
DI_Reg_Month_df$adj.rate10e5Y<-round(DI_Reg_Month_df$adj.rate*1000000, digits=1)
DI_Reg_Month_df$Analysis<-"All cases"


write.csv(x = DI_Reg_Month_df, file=paste0("Regional_Incidence_StudyPeriod", 
                                         Sys.Date(),".csv"))
```


```{r M4-2-Regions-analysis-1904-9, echo=FALSE, include=TRUE}
## By age group
# Split the datasets to "loop over"
Region_AG_Month_DI_nested<-split(Region_Age_Cases_Month_RegPop_ITPop,
                        Region_Age_Cases_Month_RegPop_ITPop[,c("RegCodeFinal",
                                                               "MonthF","AGEGroups4")])

DI_Reg_AG_Month<-lapply(Region_AG_Month_DI_nested,
       function(x){
         ageadjust.direct(count = x$RegAllNCases, 
                          pop = x$RegAgeTotPop/12, 
                          rate = NULL, 
                          stdpop = x$ITAgePop, 
                          conf.level = 0.95)
       })

DI_Reg_AG_Month_df<-ldply(DI_Reg_AG_Month)
rm(DI_Reg_AG_Month)
DI_Reg_AG_Month_df$crude.rate10e5Y<-round(DI_Reg_AG_Month_df$crude.rate*1000000, digits=1)
DI_Reg_AG_Month_df$adj.rate10e5Y<-round(DI_Reg_AG_Month_df$adj.rate*1000000, digits=1)

DI_Reg_AG_Month_df_final<- DI_Reg_AG_Month_df %>%
  separate(col=.id, into = c("R","M", "AG"), sep = "\\.") %>%
  mutate(Analysis=paste0("Age group: ", AG),
         .id=paste0(R, ".", M)) 

DI_Reg_AG_Month_df_final2<-DI_Reg_AG_Month_df_final[,c(".id", "crude.rate",
                                                       "adj.rate", "lci", "uci",
                                                       "crude.rate10e5Y", 
                                                       "adj.rate10e5Y", "Analysis" )]

write.csv(x = DI_Reg_AG_Month_df, file=paste0("Regional_Incidence_ByAgeGroup_StudyPeriod", 
                                         Sys.Date(),".csv"))
```


```{r M4-2-Regions-analysis-1904-10, echo=FALSE, results='asis'}
#### - O3: Graph with the time trend of incidence for the regions (0-50 (all),  and <1 years old)
DI_Region_Cases_Month_GRAPH<-droplevels(rbindlist(l=list(
  DI_Reg_Month_df, 
  DI_Reg_AG_Month_df_final2), use.names = TRUE))

#names(DI_Region_Cases_Month_GRAPH)
### Split the .id in region and month
# example: R010.2016-09-01
DI_Region_Cases_Month_GRAPH$RegOnset<-as.factor(
  as.character(
    substr(DI_Region_Cases_Month_GRAPH$.id, 0, 4)))

### Make the month a date variable
DI_Region_Cases_Month_GRAPH$MonthOnset<-as.Date(
  as.character(
    substr(DI_Region_Cases_Month_GRAPH$.id, 6, 15)))

#str(DI_Region_Cases_Month_GRAPH)

#names(reg_index)
reg_index$RegOnset<-reg_index$RegionCodeFinal

# add the region name in the set used for the graph
DI_Region_Cases_Month_GRAPH1<-inner_join(DI_Region_Cases_Month_GRAPH, reg_index, 
                                by="RegOnset")
DI_Region_Cases_Month_GRAPH1$Analysis<-as.factor(as.character(
  DI_Region_Cases_Month_GRAPH1$Analysis
))

Region_Maps_Points<-paste0(dir_path, "/Region_plots_points_4")
# if the file doesn't exist - create a new one
if(!dir.exists(Region_Maps_Points)) dir.create(Region_Maps_Points)

Region_Maps_SMPoints<-paste0(dir_path, "/Region_plots_smooth_4")
# if the file doesn't exist - create a new one
if(!dir.exists(Region_Maps_SMPoints)) dir.create(Region_Maps_SMPoints)

```


```{r M4-2-Regions-analysis-1904-11, echo=FALSE, include=TRUE}
levels(as.factor(DI_Region_Cases_Month_GRAPH1$Analysis))
#[1] "Age group: <1"   "Age group: >19"  "Age group: 1-4"  "Age group: 5-19" "All cases"

DI_Region_Cases_Month_GRAPH1$AnalysisOrder<- factor(DI_Region_Cases_Month_GRAPH1$Analysis,levels(as.factor(DI_Region_Cases_Month_GRAPH1$Analysis))[c(1, 3, 4, 2, 5)])

## read in the vaccination coverage
VC_24m0<-readRDS(paste0(dir_path, "/produced_data/Vaccination_coverage2017/VC_withmissing24m.rds"))
VC_24m1<-droplevels(subset(VC_24m0, Type=="Regions" & (Year==2017|Year==2015)))
rm(VC_24m0)
VC_24m<-merge(subset(VC_24m1, Year==2017)[,c("Region","Year", "MOR1")], 
              subset(VC_24m1, Year==2015)[,c("Region","Year", "MOR1")], 
              by="Region", suffix=c("_17", "_15"))
VC_24m$Subtitle<-with(VC_24m, paste0("VC: ", MOR1_15, "% in 2015 and ",
                                  MOR1_17, "% in 2017 (2 years|one dose)"))
VC_24m$RegionName<-VC_24m$Region

DI_Region_Cases_Month_GRAPH1_VC<-merge(DI_Region_Cases_Month_GRAPH1,
                                       VC_24m,
                                       by="RegionName")


regions_list<-unique(DI_Region_Cases_Month_GRAPH1_VC$RegionName)
  
# loop to produce the graphs
  for (i in seq_along(regions_list)){
    my_pres <- add_slide(my_pres, layout = "Title and Content",
                         master = "Office Theme")
    df<-subset(DI_Region_Cases_Month_GRAPH1_VC,
                        DI_Region_Cases_Month_GRAPH1_VC$RegionName==regions_list[i])
    plot<-ggplot(df,
                 aes(x=MonthOnset, y=adj.rate10e5Y), 
                 group=AnalysisOrder)+
      geom_line(aes(col=AnalysisOrder, linetype=AnalysisOrder))+
      scale_color_viridis(discrete = TRUE)+
      scale_linetype_manual(values=c(rep("dashed",4), rep("solid", 1)))+
      theme_classic()+
      theme(
        axis.line=element_line(colour = 'black', size = 1),
        plot.margin = unit(c(0, 0, 0.0, 0), "in"),
        legend.position = "bottom",
        legend.title=element_blank())+
      guides(color=guide_legend(ncol=4,nrow=2,byrow=TRUE))+
      labs(title=regions_list[i],
           subtitle=df$Subtitle,
           y="Adjusted incidence per 1,000,000",
           x=NULL)
    
    print(plot)
    
    ggsave(plot, 
           file=paste0(regions_list[i], "_points",".jpg", sep=''),
           path=paste0(dir_path, "/Region_plots_points_4"), 
           dpi=300, units = "cm",  width = 14, height = 14 )
    my_pres <- ph_with_vg(my_pres, ggobj = plot)
    }


# loop to produce the graphs
  for (i in seq_along(regions_list)){
    df<-subset(DI_Region_Cases_Month_GRAPH1_VC,
                        DI_Region_Cases_Month_GRAPH1_VC$RegionName==regions_list[i])
    plot<-ggplot(df,
                 aes(x=MonthOnset, y=adj.rate10e5Y), 
                 group=AnalysisOrder)+
      geom_point(aes(col=AnalysisOrder))+
  geom_smooth(method="loess", span=0.25, se=FALSE, aes(col=AnalysisOrder, linetype=AnalysisOrder))+
      geom_line(aes(col=AnalysisOrder, linetype=AnalysisOrder))+
      scale_color_viridis(discrete = TRUE)+
      scale_linetype_manual(values=c(rep("dashed",4), rep("solid", 1)))+
      theme_classic()+
      theme(
        axis.line=element_line(colour = 'black', size = 1),
        plot.margin = unit(c(0, 0, 0.0, 0), "in"),
        legend.position = "bottom",
        legend.title=element_blank())+
      guides(color=guide_legend(ncol=4,nrow=2,byrow=TRUE))+
      labs(title=regions_list[i],
           subtitle=df$Subtitle,
           y="Adjusted incidence per 1,000,000",
           x=NULL)
    
    ggsave(plot, 
           file=paste0(regions_list[i], "_Spoints",".jpg", sep=''),
           path=paste0(dir_path, "/Region_plots_smooth_4"), 
           dpi=300, units = "cm",  width = 14, height = 14 )
   }

print(my_pres, "M4_2_Regions_analysis_1904.pptx")

```


### Session info
```{r M4-2-Regions-analysis-1904-12 }
sessionInfo()
```
