# Supplementary material for: Spatiotemporal distribution and determinants of measles incidence during a large outbreak, Italy, September 2016 to July 2018
Source: Euro Surveill. 2019 Apr 25;24(17):1800679. doi: 10.2807/1560-7917.ES.2019.24.17.1800679 (PMC6628759; doi:10.2807/1560-7917.ES.2019.24.17.1800679)
Supplement: SupplementScripts [file 18-00679_FILIA_Scripts.zip › 18-00679_FILIA_M5_1_ModelCovariates_Prep_1904.Rmd]

---
title: "Spatiotemporal distribution and determinants of measles incidence during a large outbreak, Italy, September 2016 to July 2018"
author: "Xanthi D. Andrianou"
output:
  html_document: 
      toc: yes
      toc_float:
        collapsed: no
        smooth_scroll: yes
geometry: margin=1.5cm
---

__This supplementary material is hosted by _Eurosurveillance_ as supporting information alongside the article “Spatiotemporal distribution and determinants of measles incidence during a large outbreak, Italy, September 2016 to July 2018” on behalf of the authors who remain responsible for the accuracy and appropriateness of the content. The same standards for ethics, copyright, attributions and permissions as for the article apply. _Eurosurveillance_ is not responsible for the maintenance of any links or email addresses provided therein.__

This script is used to process the data used in the regression analysis.

Note: script last run on `r Sys.Date()`.


```{r libraries, include=FALSE}
#+ setup, error=TRUE
# Loading required packages for the week
# http://stackoverflow.com/questions/8175912/load-multiple-packages-at-once

rm(list=ls())

ipak <- function(pkg){
new.pkg <- pkg[!(pkg %in% installed.packages()[, "Package"])]
if (length(new.pkg))
    install.packages(new.pkg, dependencies = TRUE, 
                     repos = "http://cran.us.r-project.org")
sapply(pkg, require, character.only = TRUE)
}

# usage
packages <- c("rgdal","maptools","ggplot2","dplyr", "MASS",
              "RColorBrewer", "data.table","readxl", "lubridate", 
              "zoo", "tidyr", "sp", "spdep", "maptools",  "readr",
              "foreign", "spatial",  "raster","rgeos", "reshape",
              "shapefiles", "epitools", "tibble", "data.table","lme4",
              "tableone", "knitr","scales","haven","rowr", "lmtest",
              "plyr", "stargazer", "rvg", "officer")

ipak(packages)

# get the working directory 
dir_path<-as.character(dirname(getwd()))

greens_pal<-c("#74c476",
"#41ab5d",
"#238b45",
"#006d2c",
"#00441b")

blue_pal5<-c("#ffffcc", "#a1dab4",
             "#41b6c4", "#2c7fb8",
             "#253494")

blue_pal6<-c("#ffffcc", "#c7e9b4",
             "#7fcdbb", "#41b6c4",
             "#2c7fb8", "#253494")


# file name where the new data should be saved
analysis_rds_dir<-paste0(dir_path, "/produced_data/ModelCovariates")
# if the file doesn't exist - create a new one
if(!dir.exists(analysis_rds_dir)) dir.create(analysis_rds_dir)

```

```{r mapspopulation, echo=FALSE, INCLUDE=FALSE}
# import the shapefile for use here - deleted in the end of the chunk
p0 <- shapefile(
  paste0(dir_path, 
         "/Shapefiles/Limiti_2016_WGS84/Com2016_WGS84/Com2016_WGS84.shp"))

# Using the p0 file
# Getting all the ids from the sp object
p0@data$id = rownames(p0@data)
# Getting all the points and "coding" them with the id
p0.points = fortify(p0, region="id")
# to be used below in the maps
p0.df = join(p0.points, p0@data, by="id")

```

```{r codeindex, include=FALSE}
codes<-read_dta(paste0(dir_path, "/ISTAT_codes/Elenco_comuni_italiani_2001-2017_final.dta"))

names(codes)
# Subset those needed 
## 2011 (for the deprivation index)
## 2016 and 2017 (for the census/surveillance)
## 2016 for the urbanization

codes_vars_digits<-c(
              ## 2011
              "cod_istat_alpha_gen2011", 
              "cod_istat_alpha_giu2011",
              "cod_istat_alpha_ott2011", 
              ## 2016
              "cod_istat_alpha_gen2016",
              ## 2016 for urbanization
              "lau_code_gen2016", 
              ## 2016 (cont.)
              "cod_istat_alpha_feb2016", "cod_istat_alpha_apr2016", 
              "cod_istat_alpha_lug2016",      
              ## 2017
              "cod_istat_alpha_gen2017", "cod_istat_alpha_feb2017", 
              "cod_istat_alpha_mar2017a", "cod_istat_alpha_mar2017b",
              "cod_istat_alpha_apr2017", "cod_istat_alpha_mag2017", 
              "cod_istat_alpha_giu2017", "cod_istat_alpha_dic2017"  
              )

codes_small0<-subset(codes, select=c("codiceregione",
                                     "cod_prov_dic2017",
                                     codes_vars_digits))
head(codes_small0[codes_vars_digits])

codes_small0[codes_vars_digits] <- lapply(
  codes_small0[codes_vars_digits], 
                      function(x) 
                        as.factor(as.character(
                                ifelse(nchar(x)==4, 
                                       paste("MC00", x, sep=""), 
                                       ifelse(nchar(x)==5, 
                                              paste("MC0", x, sep=""), 
                                              paste("MC", x, sep=""))))))

codes_small0$ProvOnsetNEW<-paste0("P", codes_small0$cod_prov_dic2017)
                        
head(codes_small0)
str(codes_small0)

# The codes of Jul2016 are used by the maps and the census 2017
# the variable "cod_istat_alpha_lug2016" will be used as the index


```


```{r degurba, echo=FALSE, include=FALSE}
degurba <- read.csv(paste0(dir_path, 
                           "/DEGURBA_and_COASTAL_LAUs_2016/DEGURBA_and_COASTAL_LAUs_2016.csv"), 
  sep=",", header=TRUE)
str(degurba)

degurba_IT<-droplevels(subset(degurba, CNTR=="IT"))
str(degurba_IT)
rm (degurba) # to free up space

# add the code variable with the leading zeros and the municipality codes 
## using the GISCO_LAU variable of the degurba_IT which has the same format 
## but starts with IT instead of MC
## rename it to "lau_code_gen2016" to merge with the index
## the codes of the urbanization are those of January 2016
degurba_IT$lau_code_gen2016<-with(degurba_IT, 
                                  gsub('IT', 'MC', GISCO_LAU))
                              
# the codes of urbanization are the Jan2016 
## "cod_istat_alpha_gen2016" and "lau_code_gen2016" in the codes index

# merge codes_small with the urbanization file
urban_df0<-droplevels(merge(codes_small0[c("cod_istat_alpha_lug2016", "lau_code_gen2016")], 
           degurba_IT[c("lau_code_gen2016", "DEGURBA_CODE")], 
           by="lau_code_gen2016"))
str(urban_df0)

nlevels(urban_df0$lau_code_gen2016) # 8003
nlevels(urban_df0$cod_istat_alpha_lug2016) # 7998
nrow(urban_df0) # 8102

# we need 7998 rows at least

# Keep just the Jul2016 codes and the urbanization degree
urban_df1<-subset(urban_df0, select=c("cod_istat_alpha_lug2016",
                                      "DEGURBA_CODE"))
urban_df1$DEGURBA_CODE_num<-as.numeric(urban_df1$DEGURBA_CODE)

# check which rows are duplicates using only the codes
duplicates_urban_df<-droplevels(urban_df1[
  duplicated(urban_df1[,c("cod_istat_alpha_lug2016","DEGURBA_CODE")]),])
# there are also duplicates in the urban file 

# check the number of unique municipalities that are duplicates
nlevels(duplicates_urban_df$cod_istat_alpha_lug2016) # 67 levels

# grouping by municipality code and getting the mean of urbanization
# if the mean of the urbanization is different than 1, 2, or 3 means that
# the mucipalities that were merged for the July 2016 had different degrees in 
# January 2016 (for when there were many)

duplicates_urban_df_summary<-duplicates_urban_df %>%
  group_by(cod_istat_alpha_lug2016) %>%
  dplyr::summarise(Min_DEGURBA=min(DEGURBA_CODE_num),
            Max_DEGURBA=max(DEGURBA_CODE_num))

duplicates_urban_df_summary$Comparison<-with(duplicates_urban_df_summary,
                                             as.factor(
                                               ifelse(Min_DEGURBA==Max_DEGURBA,
                                               "OK", "PROBLEM")))

ifelse((any(levels(duplicates_urban_df_summary$Comparison) == "PROBLEM"))==TRUE,
       stop("Check the data"),
       "Moving on")

# seems everything works fine since no municipalities changed urbanization level
# when aggregated from January 2016 to July 2016

urban_df<-urban_df1[!duplicated(urban_df1),] 
urban_df$DEGURBA_CODE_cat<-as.factor(as.character(urban_df$DEGURBA_CODE))

# 7998 rows as the duplicates didn't have different urbanization scores
```


```{r deprivationidex, include=FALSE}

depind2011<-read_excel(paste0(dir_path, "/SocialDeprivationIndex/ID2011com.xlsx"))

str(depind2011) # 8092 rows

nlevels(codes_small0$cod_istat_alpha_lug2016) 

depind2011$mun_code<-with(depind2011, 
                              as.factor(as.character(
                                ifelse(nchar(comune)==1, 
                                       paste("00", comune, sep=""), 
                                       ifelse(nchar(comune)==2, 
                                              paste("0", comune, sep=""), comune)
                                       ))))
head(depind2011)
depind2011$prov_code<-with(depind2011, 
                              as.factor(as.character(
                                ifelse(nchar(provincia)==1, 
                                       paste("00", provincia, sep=""), 
                                       ifelse(nchar(provincia)==2, 
                                              paste("0", provincia, sep=""), provincia)
                                       ))))

depind2011$ID_catF<-as.factor(depind2011$ID_cat)

head(depind2011)


depind2011$MC_code<-as.factor(paste("MC",depind2011$prov_code, depind2011$mun_code, sep=""))
head(depind2011)

nlevels(depind2011$MC_code) #8092

setdiff(codes_small0$cod_istat_alpha_giu2011, depind2011$MC_code)

# make a variable to match with the codes
depind2011$cod_istat_alpha_giu2011<-depind2011$MC_code

depind2011_codes<-droplevels(merge(codes_small0[,c("cod_istat_alpha_giu2011",
                                       "cod_istat_alpha_lug2016")], 
                                   depind2011, 
                                   by="cod_istat_alpha_giu2011", 
                                   all.y=TRUE))

head(depind2011_codes)
nlevels(depind2011_codes$cod_istat_alpha_lug2016) #7998

# remove duplicates
depind2011_codes2<-droplevels(depind2011_codes[!duplicated(
  depind2011_codes$cod_istat_alpha_lug2016),])


```

```{r urbadep, include=FALSE}

urban_depr_df<-merge(urban_df, depind2011_codes2,
                               by="cod_istat_alpha_lug2016", 
                               all.x=TRUE, all.y=TRUE)
names(urban_depr_df)

nrow(urban_depr_df) # 8092

urban_depr_df2<-subset(urban_depr_df,
                                 select=-c(cod_istat_alpha_giu2011))

urban_depr_df_duplicates<-droplevels(
  urban_depr_df2[!duplicated(
    urban_depr_df2),])

setdiff(depind2011_codes$cod_istat_alpha_lug2016, urban_df$cod_istat_alpha_lug2016) #0

```


```{r municipcheck, include=FALSE}
degurba_IT_Mun<-as.data.frame(unique(degurba_IT$lau_code_gen2016))
depind2011_Mun<-as.data.frame(unique(depind2011_codes$MC_code))

AllCodes<-cbind.fill(degurba_IT_Mun, 
                     depind2011_Mun, fill = NA)

names(AllCodes)

write.csv(AllCodes, "all_codes.csv")

saveRDS(urban_depr_df, file.path(analysis_rds_dir, "urban_depr_df.rds"))
```

# Descriptive maps of the covariates

## Urbanization index

```{r echo=FALSE, include=TRUE, results='asis'}

urban_depr_df$PRO_COM<-urban_depr_df$cod_istat_alpha_lug2016

urban_depr_df$PRO_COM<-gsub((("MC(?<![0-9])0+|MC")), "", urban_depr_df$cod_istat_alpha_lug2016, perl = TRUE)
 p0_map<-inner_join(p0.df[,c("PRO_COM",
                             "long","lat","group")],
                                  urban_depr_df, 
                                  by="PRO_COM", all.x=TRUE)

plot_urb<-ggplot(p0_map) + 
      aes(long,lat,group=group,fill=DEGURBA_CODE_cat) + 
             geom_polygon() + 
               coord_equal() + 
               ggtitle(label ="Degree of urbanization (2016 using 2011 Census)\n[n=7998]") + 
      scale_fill_manual(values=blue_pal6, 
                    na.value = "grey",
                    guide = guide_legend(title="")) + 
               theme_void() + 
               theme(
                 legend.text = element_text(size= 8), 
                 legend.title = element_text(size= 9), 
                 plot.title = element_text(size = 9, face = "bold"), 
                 plot.margin = unit(c(0, 0, 0.0, 0), "in"), 
                 panel.border = element_rect(fill = NA, colour = "#cccccc")
                 )
print(plot_urb)

rm(plot_urb)

```

## Social deprivation index

```{r echo=FALSE, include=TRUE, results='asis'}
plot_sdi<-ggplot(p0_map) + 
      aes(long,lat,group=group,fill=ID_catF) + 
             geom_polygon() + 
               coord_equal() + 
               ggtitle(label ="Social deprivation index (Census 2011) [n=7998]") + 
      scale_fill_manual(values=blue_pal6, 
                    na.value = "grey",
                    guide = guide_legend(title = "")) + 
               theme_void() + 
               theme(
                 legend.text = element_text(size= 8), 
                 legend.title = element_text(size= 9), 
                 plot.title = element_text(size = 9, face = "bold"), 
                 plot.margin = unit(c(0, 0, 0.0, 0), "in"), 
                 panel.border = element_rect(fill = NA, colour = "#cccccc")
                 )
print(plot_sdi)
rm(plot_sdi)


```
