# Supplementary material for: Spatiotemporal distribution and determinants of measles incidence during a large outbreak, Italy, September 2016 to July 2018
Source: Euro Surveill. 2019 Apr 25;24(17):1800679. doi: 10.2807/1560-7917.ES.2019.24.17.1800679 (PMC6628759; doi:10.2807/1560-7917.ES.2019.24.17.1800679)
Supplement: SupplementScripts [file 18-00679_FILIA_Scripts.zip › 18-00679_FILIA_M5_2_ALLMunicipalites_Descriptives_1904.Rmd]

---
title: "Spatiotemporal distribution and determinants of measles incidence during a large outbreak, Italy, September 2016 to July 2018"
author: "Xanthi D. Andrianou"
output:
  html_document: 
      toc: yes
      toc_float:
        collapsed: no
        smooth_scroll: yes
geometry: margin=1.5cm
---

__This supplementary material is hosted by _Eurosurveillance_ as supporting information alongside the article "Spatiotemporal distribution and determinants of measles incidence during a large outbreak, Italy, September 2016 to July 2018" on behalf of the authors who remain responsible for the accuracy and appropriateness of the content. The same standards for ethics, copyright, attributions and permissions as for the article apply. _Eurosurveillance_ is not responsible for the maintenance of any links or email addresses provided therein.__

# Analysis at the municipality level

Note: script last run on `r Sys.Date()`.

This analysis includes all cases until July 2018.

```{r libraries, include=FALSE}
#+ setup, error=TRUE
# Loading required packages for the week
# http://stackoverflow.com/questions/8175912/load-multiple-packages-at-once

rm(list=ls())

ipak <- function(pkg){
new.pkg <- pkg[!(pkg %in% installed.packages()[, "Package"])]
if (length(new.pkg))
    install.packages(new.pkg, dependencies = TRUE, 
                     repos = "http://cran.us.r-project.org")
sapply(pkg, require, character.only = TRUE)
}

# usage
packages <- c("rgdal","maptools","ggplot2","dplyr", "MASS",
              "RColorBrewer", "data.table","readxl", "lubridate", 
              "zoo", "tidyr", "sp", "spdep", "maptools",  "readr",
              "foreign", "spatial",  "raster","rgeos", "reshape",
              "shapefiles", "epitools", "tibble", "data.table","lme4",
              "tableone", "knitr","scales","haven","rowr", "lmtest",
              "plyr", "stargazer", "rvg", "officer")

ipak(packages)

# get the working directory 
dir_path<-as.character(dirname(getwd()))

greens_pal<-c("#74c476",
"#41ab5d",
"#238b45",
"#006d2c",
"#00441b")

blue_pal5<-c("#ffffcc", "#a1dab4",
             "#41b6c4", "#2c7fb8",
             "#253494")

blue_pal6<-c("#ffffcc", "#c7e9b4",
             "#7fcdbb", "#41b6c4",
             "#2c7fb8", "#253494")

my_pres<-read_pptx()

```

Surveillance data: Municipality|Age|MunNCases|MunPop|ITNCasesMonth|ITPop|Month|ITNCasesYear

Census:Municipality|Age|MunPop|ITPop

```{r census, include=FALSE}
# From Census
## All: Region|Age|Population 
Mun_Age_Pop<-readRDS(paste0(dir_path, "/produced_data/Census2017/municipalities_allages_2017.rds"))
# Codice.Comune MunOnset   Age AGEGroups4 TotalPop

# to use later in merging
Mun_Age_Pop$MunOnsetF<-as.factor(as.character(Mun_Age_Pop$MunOnset))

Mun_Pop0<-Mun_Age_Pop %>%
  group_by(MunOnsetF) %>%
  dplyr::summarise(MunPop=sum(TotalPop))


Mun_adults<-subset(Mun_Age_Pop, Age>=18) %>%
  group_by(MunOnsetF) %>%
  dplyr::summarise(Adults=sum(TotalPop))

Mun_Pop<-merge(Mun_adults, Mun_Pop0, by="MunOnsetF")
Mun_Pop$PercAdults<-with(Mun_Pop,round(((Adults/MunPop)*100), digits=2))

lowest_PercAdults<-min(Mun_Pop$PercAdults)
Q25_PercAdults<-round(as.numeric(quantile(Mun_Pop$PercAdults, 0.25)), digits=2)
Q50_PercAdults<-round(as.numeric(quantile(Mun_Pop$PercAdults, 0.50)), digits=2)
Q75_PercAdults<-round(as.numeric(quantile(Mun_Pop$PercAdults, 0.75)), digits=2)
upper_PercAdults<-max(Mun_Pop$PercAdults)


Mun_Pop$PercAdultsCAT_names<-cut(Mun_Pop$PercAdults, 
                               breaks=c(0, # cat 0
                                        Q25_PercAdults, # cat 1
                                        Q50_PercAdults, # cat 2
                                        Q75_PercAdults, # cat 3
                                        upper_PercAdults # cat 4 -- to +Inf
                                        ), right=TRUE, 
                               labels=c(
                                 paste0(
                                   as.character(lowest_PercAdults),
                                   "-",
                                   as.character(Q25_PercAdults)),
                                 paste0(
                                   as.character(Q25_PercAdults+0.01),
                                   "-",
                                   as.character(Q50_PercAdults)),
                                  paste0(
                                    as.character(Q50_PercAdults+0.01),
                                         "-",
                                    as.character(Q75_PercAdults)),
                                  paste0(">",
                                         as.character(Q75_PercAdults))
                                  ))
rm(Mun_adults)

Mun_Pop$ITTotalPop<-sum(Mun_Pop$MunPop)

## Italy pop by age
IT_Age_Pop<-Mun_Age_Pop %>%
  group_by(Age) %>%
  dplyr::summarise(ITPop=sum(TotalPop))
# Age  ITPop

Mun_Age_MunPop_ITPop<-merge(Mun_Age_Pop, IT_Age_Pop, by="Age")

ITTotalPop<-sum(IT_Age_Pop$ITPop)

IT_Age_Pop_0<-subset(IT_Age_Pop, Age<1)

ITTotalPop_0<-sum(IT_Age_Pop_0$ITPop)

```

```{r mapspopulation, echo=FALSE, INCLUDE=FALSE}
# import the shapefile for use here - deleted in the end of the chunk
p0 <- shapefile(
  paste0(dir_path, 
         "/Shapefiles/Limiti_2016_WGS84/Com2016_WGS84/Com2016_WGS84.shp"))

# Using the p0 file
# Getting all the ids from the sp object
p0@data$id = rownames(p0@data)
# Getting all the points and "coding" them with the id
p0.points = fortify(p0, region="id")
# to be used below in the maps
p0.df = join(p0.points, p0@data, by="id")

# make the population dataset for use here - deleted in the end of the chunk
PRO_COMnames0<-as.data.frame(p0$PRO_COM)
colnames(PRO_COMnames0)<-"PRO_COM"

# Add here the population by municipality and the Total Italian Population
Mun_Pop0<-Mun_Pop
Mun_Pop0$PRO_COM<-gsub((("MC(?<![0-9])0+|MC")), "", Mun_Pop0$MunOnsetF, perl = TRUE)

PRO_COMnames_pop0<-merge(PRO_COMnames0, Mun_Pop0, by="PRO_COM")

totalMUN<-as.numeric(nlevels(PRO_COMnames_pop0$PRO_COM))

MonthList<-c("2016-09-01", "2016-10-01", "2016-11-01",
             "2016-12-01", "2017-01-01", "2017-02-01", 
             "2017-03-01", "2017-04-01", "2017-05-01", 
             "2017-06-01", "2017-07-01", "2017-08-01",
             "2017-09-01", "2017-10-01", "2017-11-01", 
             "2017-12-01", "2018-01-01", "2018-02-01",
             "2018-03-01", "2018-04-01", "2018-05-01",
             "2018-06-01", "2018-07-01")


# merge municipality names and months or intervals

PRO_COMnames0_MonthList<-expand.grid(PRO_COMnames0$PRO_COM, MonthList)
colnames(PRO_COMnames0_MonthList)<-c("PRO_COM", "MonthOnsetF")

PRO_COMnames0_MonthList_pop<-right_join(PRO_COMnames_pop0, 
                                        PRO_COMnames0_MonthList, 
                                        by=c("PRO_COM"))


```


Surveillance: Municipality|Age|MunNCases|ITNCasesMonth|Month|ITNCasesYear

```{r cases, include=FALSE}
# From Surveillance
# the dataset includes all municipality cases per month
# 0s will be added
Cases_Age_Month0<-readRDS(paste0(dir_path, "/produced_data/Surveillance/Mun_y_16_0718.rds"))

#Age MunOnset WeekOnset        MonWeekOnset MonthOnset MunNcases
Cases_Age_Month0$MunOnsetF<-as.factor(as.character(Cases_Age_Month0$MunOnset))
# Need to check if all the Municipalities in the surveillance
# have a population based on the census
Census_Mun<-unique(Mun_Age_MunPop_ITPop$MunOnsetF)
Surv_Mun<-unique(Cases_Age_Month0$MunOnsetF)

# Which municipalities from surveillance are not in the census
diff<-setdiff(Surv_Mun, Census_Mun)
#[1] "MC048016"-OK "MC025020"-OK "MC022084"-OK "MC048042"-OK 
#[5] "MC022174"-OK "MC093048"-OK "MC022055"-OK "MC022185"-OK 
#[9] "MC050017"-OK

#"MC064061"-OK --- was one of the municipalities that had no cases
intersect<-intersect(Surv_Mun, Census_Mun)

# Changes based on the changes in the admin areas
# OLD -> NEW
# MC022055	-> MC022241
# MC025020	-> MC025072
# MC022084	-> MC022245
# MC048016	-> MC048052
# MC050017	-> MC050040
# MC048042	-> MC048053
# MC022174	-> MC022245
# MC022185	-> MC022240
# MC093048	-> MC093053

Cases_Age_Month<-Cases_Age_Month0

#Make a new variable to change 
Cases_Age_Month$MunOnsetF<-recode_factor(Cases_Age_Month$MunOnsetF,
              'MC022055'="MC022241",
              'MC025020'="MC025072",
              'MC022084'="MC022245",
              'MC048016'="MC048052",
              'MC050017'="MC050040",
              'MC048042'="MC048053",
              'MC022174'="MC022245",
              'MC022185'="MC022240",
              'MC093048'="MC093053")

Surv_Mun_final<-unique(Cases_Age_Month$MunOnsetF)

# Which municipalities from surveillance are not in the census
diff_final<-setdiff(Surv_Mun_final, Census_Mun)
# empty
intersect_final<-intersect(Surv_Mun_final, Census_Mun)
# 1378

summary(Cases_Age_Month)

Cases_Age_Month$MonthOnsetF<-as.factor(as.character(Cases_Age_Month$MonthOnset))
Cases_Age_MonthF<-subset(Cases_Age_Month, select=c("Age","MunOnsetF","MonthOnsetF","MunNcases", "UVMunNcases", "RegOnset"))

# Complete with data a number of cases for all months, ages, municipalities
Cases_Age_Month_COMP<-complete_(data=Cases_Age_MonthF,
                                cols =c("Age", "MunOnsetF",
                                        "MonthOnsetF"))

Cases_Age_Month_COMP$MunNcases[is.na(Cases_Age_Month_COMP$MunNcases)]<-0
Cases_Age_Month_COMP$UVMunNcases[is.na(Cases_Age_Month_COMP$UVMunNcases)]<-0

summary(Cases_Age_Month_COMP)

## Aggregate all cases by month and age (for ITALY)
IT_Cases_Age_Month<-Cases_Age_Month_COMP %>%
  group_by(Age, MonthOnsetF) %>%
  dplyr::summarise(ITMonNCases=sum(MunNcases),
            UVITMonNCases=sum(UVMunNcases))

## Aggregate all cases in the year by age
IT_Cases_Age_Year<-Cases_Age_Month_COMP %>%
  group_by(Age) %>%
  dplyr::summarise(ITYearNCases=sum(MunNcases),
            UVITYearNCases=sum(UVMunNcases))

IT_Cases_Age_Month_Year<-merge(IT_Cases_Age_Month, IT_Cases_Age_Year,
                               by="Age")

# Merge the IT data with the Municipality 
Case_Age_Month_IT_data <-left_join(Cases_Age_Month_COMP, 
                                   IT_Cases_Age_Month_Year,
                                   by=c("Age","MonthOnsetF"))

names(Case_Age_Month_IT_data)
Case_Age_Month_IT_data$MunOnsetF<-as.factor(as.character(Case_Age_Month_IT_data$MunOnsetF))

names(Mun_Age_MunPop_ITPop)
# Prepare the set with the population for merging by Age and municipality
Mun_Age_MunPop_ITPop$MunOnsetF<-as.factor(as.character(Mun_Age_MunPop_ITPop$MunOnset))

names(Mun_Age_MunPop_ITPop)

# Add the municipality population in the cases|IT pop
Case_Age_Month_IT_data_pop<-left_join(Case_Age_Month_IT_data, 
                                      Mun_Age_MunPop_ITPop,
                                      by=c("Age","MunOnsetF"))


Mun_final<-unique(Case_Age_Month_IT_data_pop$MunOnsetF)

MC022055<-subset(Case_Age_Month_IT_data_pop, MunOnsetF=="MC022055")

head(Case_Age_Month_IT_data_pop)
names(Case_Age_Month_IT_data_pop)
```


```{r datapreparation, include=FALSE, warning=FALSE}
Case_Month_MunNCases<-subset(Case_Age_Month_IT_data_pop, select=c("MunOnsetF", "MonthOnsetF", "MunNcases", "RegOnset","Age"))
# We dont need the population here (if summed it gives
# a wrong estimate because it is repeated in the 
# different rows)

levels(Case_Month_MunNCases$MonthOnsetF)
# [1] "2016-09-01" "2016-10-01" "2016-11-01"
# [4] "2016-12-01" "2017-01-01" "2017-02-01"
# [7] "2017-03-01" "2017-04-01" "2017-05-01"
#[10] "2017-06-01" "2017-07-01" "2017-08-01"
#[13] "2017-09-01" "2017-10-01" "2017-11-01"
#[16] "2017-12-01" "2018-01-01" "2018-02-01"
#[19] "2018-03-01" "2018-04-01" "2018-05-01"
#[22] "2018-06-01" "2018-07-01"

Case_Month_MunNCases$PRO_COM<-gsub((("MC(?<![0-9])0+|MC")), "", Case_Month_MunNCases$MunOnsetF, perl = TRUE)
Case_Month_MunNCases_fc<-Case_Month_MunNCases %>% mutate_if(is.character,funs(factor(.)))

Case_Month_MunNCases_fc_no0<-subset(Case_Month_MunNCases_fc, MunNcases>0)

```


# Descriptives tables for all ages

- Total number of municipalities: `r nlevels(Case_Month_MunNCases_fc_no0$MunOnsetF)` (`r round((((as.numeric(nlevels(Case_Month_MunNCases_fc_no0$MunOnsetF)))/totalMUN)*100), digits=0)`%)

- Total number of cases: `r sum(Case_Month_MunNCases_fc_no0$MunNcases)`

- Crude incidence in 23 months: `r sum(Case_Month_MunNCases_fc_no0$MunNcases)/ITTotalPop`

- Crude incidence per million per year: `r round(((sum(Case_Month_MunNCases_fc_no0$MunNcases)/ITTotalPop)*1000000*(12/23)), digits=1)`


```{r descrbymonthALLages, include=FALSE}

DescriptivesbyMonth<-Case_Month_MunNCases_fc_no0 %>%
  group_by(MonthOnsetF) %>%
  dplyr::summarise(
    NMunicipalities=(length(unique(MunOnsetF))),
    PercNumM=round(((length((unique(MunOnsetF)))/totalMUN)*100), digits=2),
    NRegions=(length(unique(RegOnset))),
    PercNumR=round((((length(unique(RegOnset)))/21)*100), digits=2),
    NumberofCases=sum(MunNcases),
    ExposedPop=ITTotalPop/12,
    CrudeInc=round((sum(MunNcases)/(ITTotalPop/12)), digits=5),
    CrudeInc10e6Y=round(((sum(MunNcases)/(ITTotalPop/12))*10e6), digits=0),
    AgeGroup="All ages"
    )
```

`r kable(print(DescriptivesbyMonth), caption="Descriptives of all cases by month")`

# Descriptives for the <1 year-olds

```{r descrbym0, include=FALSE}
Case_Month_MunNCases_fc_no0_0<-droplevels(subset(Case_Month_MunNCases_fc_no0,
                                              Age<1))
DescriptivesbyMonth_0<-Case_Month_MunNCases_fc_no0_0 %>%
  group_by(MonthOnsetF) %>%
  dplyr::summarise(
    NMunicipalities=(length(unique(MunOnsetF))),
    PercNumM=round((((length(unique(MunOnsetF)))/totalMUN)*100), digits=2),
    NRegions=(length(unique(RegOnset))),
    PercNumR=round((((length(unique(RegOnset)))/21)*100), digits=2),
    NumberofCases=sum(MunNcases),
    ExposedPop=ITTotalPop_0/12,
    CrudeInc=round((sum(MunNcases)/(ITTotalPop_0/12)), digits=5),
    CrudeInc10e6Y=round(((sum(MunNcases)/(ITTotalPop_0/12))*10e6), digits=0),
    AgeGroup="Age group: <1"
    )
```

`r kable(DescriptivesbyMonth_0, caption="Descriptives of the cases 0-1 years old by month")`

```{r incidencebymonth, include=FALSE}

# number of cases per municipality per time interval
final_MON_0<-Case_Month_MunNCases_fc_no0 %>%
  group_by(MunOnsetF,PRO_COM, MonthOnsetF) %>%
  dplyr::summarise(Ncases=sum(MunNcases)) # Number of cases per time interval

# Merge with the population
final_MON_1<-right_join(final_MON_0, 
                        PRO_COMnames0_MonthList_pop,
                        by=c("PRO_COM","MunOnsetF","MonthOnsetF"), all.y=TRUE)

#rm(PRO_COMnames0_IntervalsList)

# Add 0 for all the cases where 0 cases have been reported
final_MON_1$Ncases[is.na(final_MON_1$Ncases)]<-0

# Add the number of months next to each interval --- 1 month
final_MON_1$NMonths<-1

# Make the final set with
# Municipality|Interval|NCases|Crude inc (Y per mil)|Cumul inc (Y per mil)
# the exposed population is calculated (MunPop*number of months) 
# -- here it is the same but included for consistency with the 
# analysis for the intervals
# the Cumul number of cases also --- to be used in the incidence calc.
final_MON <- final_MON_1 %>%
  group_by(MunOnsetF) %>%
  dplyr::mutate(
    #add a variable for the exposed population by interval
    ExposedPop = (MunPop*NMonths)/12,
    # Crude incidence
    CrIe6Y=round((Ncases/ExposedPop)*1000000,
                 digits=0),
    #Use in the maps - Cumulative incidence
    CumulNmonths = cumsum(NMonths),
    CumulNmonthsF = paste0("M", as.character(cumsum(NMonths))),
    CumulNcases=cumsum(Ncases),
    CumulExposedPop=(MunPop*CumulNmonths)/12,
    CumulCrIe6Y=round((CumulNcases/CumulExposedPop)*1000000,
                    digits=0))

# add a variable with the categorical incidence -- CRUDE
CrIe6Y_MON<-final_MON$CrIe6Y[final_MON$CrIe6Y!=0]

lowest_MON1<-min(CrIe6Y_MON)
Q20_MON1<-round(as.numeric(quantile(CrIe6Y_MON, 0.2)), digits=0)
Q40_MON1<-round(as.numeric(quantile(CrIe6Y_MON, 0.4)), digits=0)
Q60_MON1<-round(as.numeric(quantile(CrIe6Y_MON, 0.6)), digits=0)
Q80_MON1<-round(as.numeric(quantile(CrIe6Y_MON, 0.8)), digits=0)
upper_MON1<-max(CrIe6Y_MON)

final_MON$CrIe6Y_NCAT_names<-cut(final_MON$CrIe6Y, 
                               breaks=c(-Inf, 0, # cat 0
                                        Q20_MON1, # cat 1
                                        Q40_MON1, # cat 2
                                        Q60_MON1, # cat 3
                                        Q80_MON1, # cat 4
                                        upper_MON1 # cat 5 -- to +Inf
                                        ), right=TRUE, 
                               labels=c("0 (no cases)",
                                        paste0("0.1-",
                                               as.character(Q20_MON1)),
                                        paste0(as.character(Q20_MON1+0.1),
                                               "-",
                                               as.character(Q40_MON1)),
                                        paste0(as.character(Q40_MON1+0.1),
                                               "-",
                                               as.character(Q60_MON1)),
                                        paste0(as.character(Q60_MON1+0.1),
                                               "-",
                                               as.character(Q80_MON1)),
                                        paste0(">",
                                               as.character(Q80_MON1))
                                        ))

# add a variable with the categorical incidence -- CUMULATIVE

CumulCrIe6Y_MON<-final_MON$CumulCrIe6Y[final_MON$CumulCrIe6Y!=0]

lowest_MON<-min(CumulCrIe6Y_MON)
Q20_MON<-round(as.numeric(quantile(CumulCrIe6Y_MON, 0.2)), digits=0)
Q40_MON<-round(as.numeric(quantile(CumulCrIe6Y_MON, 0.4)), digits=0)
Q60_MON<-round(as.numeric(quantile(CumulCrIe6Y_MON, 0.6)), digits=0)
Q80_MON<-round(as.numeric(quantile(CumulCrIe6Y_MON, 0.8)), digits=0)
upper_MON<-max(CumulCrIe6Y_MON)


final_MON$CumulCrIe6Y_NCAT<-cut(final_MON$CumulCrIe6Y, 
                               breaks=c(-Inf, 0, # cat 0
                                        Q20_MON, # cat 1
                                        Q40_MON, # cat 2
                                        Q60_MON, # cat 3
                                        Q80_MON, # cat 4
                                        upper_MON # cat 5 -- to +Inf
                                        ), right=TRUE, labels=c(0:5))

final_MON$CumulCrIe6Y_LabCAT<-cut(final_MON$CumulCrIe6Y, 
                               breaks=c(-Inf, 0, # cat 0
                                        Q20_MON, # cat 1
                                        Q40_MON, # cat 2
                                        Q60_MON, # cat 3
                                        Q80_MON, # cat 4
                                        upper_MON # cat 5 -- to +Inf
                                        ), right=TRUE)

final_MON$CumulCrIe6Y_NCAT_names<-cut(final_MON$CumulCrIe6Y, 
                               breaks=c(-Inf, 0, # cat 0
                                        Q20_MON, # cat 1
                                        Q40_MON, # cat 2
                                        Q60_MON, # cat 3
                                        Q80_MON, # cat 4
                                        upper_MON # cat 5 -- to +Inf
                                        ), right=TRUE, 
                               labels=c("0 (no cases)",
                                        paste0("0.1-",
                                               as.character(Q20_MON)),
                                        paste0(as.character(Q20_MON+0.1),
                                               "-",
                                               as.character(Q40_MON)),
                                        paste0(as.character(Q40_MON+0.1),
                                               "-",
                                               as.character(Q60_MON)),
                                        paste0(as.character(Q60_MON+0.1),
                                               "-",
                                               as.character(Q80_MON)),
                                        paste0(">",
                                               as.character(Q80_MON))
                                        ))
```

```{r echo=FALSE, include=FALSE}
# need to match the regions of the census with the municipalities
# We need to have a variable named cod_istat_alpha_lug2016
# to merge with the urban_depr_df
final_MON$cod_istat_alpha_lug2016<-as.factor(as.character(final_MON$MunOnsetF))

Istat_codes <- read_excel(paste0(dir_path, 
  "/PopulationCensus/Elenco-codici-statistici-e-denominazioni-al-01_07_2016.xls"),
  sheet = "CODICI COMUNI 01072016", 
  col_types = c("text", "skip", "skip", "skip", "text", "text", "skip", "skip", 
                "skip", "text", "skip", "skip", "skip", "skip", "skip", "skip", 
                "skip", "skip", "skip", "skip", "skip", "skip", "skip", 
                "skip", "skip"))

Istat_codes$cod_istat_alpha_lug2016<-paste0("MC", Istat_codes$`Codice Comune formato alfanumerico`)


Istat_codes$R20Code<-paste0("R", Istat_codes$`Codice Regione`, "0")

final_MON_R<-merge(final_MON, 
                   Istat_codes, 
                   by="cod_istat_alpha_lug2016", all.x=TRUE)

```


```{r saveforMAPS, include=FALSE}

# file name where the new data should be saved
analysis_rds_dir<-paste0(dir_path, "/produced_data")
# if the file doesn't exist - create a new one
if(!dir.exists(analysis_rds_dir)) dir.create(analysis_rds_dir)

# Save the data in by month and by the custom intervals

saveRDS(final_MON_R, file.path(analysis_rds_dir, "final_MON_R0718_MAPS.rds"))

#rm(list=setdiff(ls(), c("Mun_Age_MunPop_ITPop","final_INT", "final_MON")))

```


```{r modeldatasets, include=FALSE}
# final datasets: 
# - final_MON_R
# - final_SP_R --- for the complete study period
# - final_INT_R

urban_depr_df<-readRDS(paste0(dir_path, "/produced_data/ModelCovariates/urban_depr_df.rds"))
# urban_df
names(urban_depr_df)

vars_to_keep_extra<-c("cod_istat_alpha_lug2016", "DEGURBA_CODE_cat",
                "ID_2011", "ID_cat", "ID_catF")


vars_to_keep_main<-c("cod_istat_alpha_lug2016", "MunOnsetF", "R20Code",
                     "Ncases", "Adults", "MunPop", "PRO_COM",
                     "PercAdults", "PercAdultsCAT_names", "NMonths","ExposedPop", 
                     "CumulNmonthsF",
                     "CumulNcases")
# includes the region codes for all the municipalities
model_MON_df<-merge(final_MON_R[, vars_to_keep_main], 
                    urban_depr_df[,vars_to_keep_extra], 
                    by="cod_istat_alpha_lug2016", all.x=TRUE)
# keeping just the "last month" with the cumulative number of cases
# the number of cases for this month and the exposed population is not necessary
model_SP_df<-subset(model_MON_df, CumulNmonthsF=="M23", select=-c(Ncases, ExposedPop))
model_SP_df$MunCount<-1
model_SP_df$CumulCasesYN<-if_else(model_SP_df$CumulNcases>0, "Yes", "No")
# subset the small municipalities
model_SP_smallM_df<-subset(model_SP_df, MunPop<50000)

# Save the data in by interval and for the whole study period to be used in the models
saveRDS(model_SP_df, file.path(analysis_rds_dir, "model_SP_0718_df.rds"))
saveRDS(model_SP_smallM_df, file.path(analysis_rds_dir, "model_SP_smallM_0718_df.rds"))

library(foreign)
write.dta(model_SP_df, "model_SP_0718_df.dta")

write.dta(model_SP_smallM_df, "model_SP_smallM_0718_df.dta")

```

### Session info
```{r session}
sessionInfo()
```
