# Supplementary material for: Spatiotemporal distribution and determinants of measles incidence during a large outbreak, Italy, September 2016 to July 2018
Source: Euro Surveill. 2019 Apr 25;24(17):1800679. doi: 10.2807/1560-7917.ES.2019.24.17.1800679 (PMC6628759; doi:10.2807/1560-7917.ES.2019.24.17.1800679)
Supplement: SupplementScripts [file 18-00679_FILIA_Scripts.zip › 18-00679_FILIA_M5_3_ALLMunicipalities_RegressionAnalysis_1904.Rmd]

---
title: "Spatiotemporal distribution and determinants of measles incidence during a large outbreak, Italy, September 2016 to July 2018"
author: "Xanthi D. Andrianou"
output:
  html_document: 
      toc: yes
      toc_float:
        collapsed: no
        smooth_scroll: yes
geometry: margin=1.5cm
---

__This supplementary material is hosted by _Eurosurveillance_ as supporting information alongside the article "Spatiotemporal distribution and determinants of measles incidence during a large outbreak, Italy, September 2016 to July 2018" on behalf of the authors who remain responsible for the accuracy and appropriateness of the content. The same standards for ethics, copyright, attributions and permissions as for the article apply. _Eurosurveillance_ is not responsible for the maintenance of any links or email addresses provided therein.__

# Regression analysis

Note: script last run on `r Sys.Date()`.

```{r M5-3-ALLMunicipalities-RegressionAnalysis-1904-1, include=FALSE}
# Loading required packages for the week
# http://stackoverflow.com/questions/8175912/load-multiple-packages-at-once
rm(list=ls())

ipak <- function(pkg){
new.pkg <- pkg[!(pkg %in% installed.packages()[, "Package"])]
if (length(new.pkg))
    install.packages(new.pkg, dependencies = TRUE, 
                     repos = "http://cran.us.r-project.org")
sapply(pkg, require, character.only = TRUE)
}

# usage
packages <- c("lme4", "lmerTest", "MASS", "stargazer", "knitr", 
              "tidyverse", "plyr","tableone","sjPlot",
              "data.table", "xlsx","rJava", "broom","broom.mixed")

ipak(packages)

# get the working directory 
dir_path<-as.character(dirname(getwd()))

### FUNCTIONS
# get the estimates of a random effects model
mod_fun_random<-function(mod) {
  coef<-as.data.frame(exp(fixef(mod)))
  coef<-rownames_to_column(coef, var = "term")
  colnames(coef)[2] <-'IRR'
  coef

CI<-as.data.frame(confint.merMod(mod, method="Wald"))[-1,]
CI<-rownames_to_column(CI, var = "term")
# change the names in the columns of the CIs
setnames(CI, old = c('term','2.5 %','97.5 %'), 
         new = c('term','CI2.5','CI97.5'))
CI$ExpCI2.5<-round(exp(CI$CI2.5), digits=3)
CI$ExpCI97.5<-round(exp(CI$CI97.5), digits=3)

CI

exp_coef<-merge(coef, CI, by='term')

IRR<-merge(tidy(mod), exp_coef, by="term")[,c("term" ,"IRR","ExpCI2.5","ExpCI97.5","p.value")]

setnames(IRR, old = c('term'), new = c('Parameters (R: region)'))

}

# Get the estimates of the model with only fixed effects
mod_fun<-function(mod) {
  coef<-as.data.frame(exp_fun(mod))
coef<-rownames_to_column(coef, var = "term")
colnames(coef)[2] <-'IRR'
coef

CI<-as.data.frame(confint(mod))
CI<-rownames_to_column(CI, var = "term")
# change the names in the columns of the CIs
setnames(CI, old = c('term','2.5 %','97.5 %'), 
         new = c('term','CI2.5','CI97.5'))
CI$ExpCI2.5<-round(exp(CI$CI2.5), digits=3)
CI$ExpCI97.5<-round(exp(CI$CI97.5), digits=3)

CI

exp_coef<-merge(coef, CI, by='term')

IRR<-merge(tidy(mod), exp_coef, by="term")[,c("term","IRR","ExpCI2.5","ExpCI97.5","p.value")]

setnames(IRR, old = c('term'), new = c('Parameters'))
}

# function to exponentiate
exp_fun<-function(x){exp(coef(x))}
```

# Descriptives of the municipalities

```{r M5-3-ALLMunicipalities-RegressionAnalysis-1904-2, include=FALSE}
all_mun<-readRDS(paste0(dir_path, "/produced_data/model_SP_0718_df.rds"))
all_mun$ID_catF<-paste0("SD", as.character(all_mun$ID_cat))

small_mun<-readRDS(paste0(dir_path, "/produced_data/model_SP_smallM_0718_df.rds"))
small_mun$ID_catF<-paste0("SD" , as.character(small_mun$ID_cat))

ContVars<-c("CumulNcases","MunPop","ID_2011","PercAdults")
CatVars<-c("DEGURBA_CODE_cat","ID_catF",
           "PercAdultsCAT_names")
CatVars1<-c("DEGURBA_CODE_cat1","ID_catF1",
           "PercAdultsCAT_names1")


all_mun$DEGURBA_CODE_cat1 <- relevel(all_mun$DEGURBA_CODE_cat, "3")
small_mun$DEGURBA_CODE_cat1 <- relevel(small_mun$DEGURBA_CODE_cat, "3")


all_mun$ID_catF1 <- relevel(as.factor(all_mun$ID_catF), "SD5")
small_mun$ID_catF1 <- relevel(as.factor(small_mun$ID_catF), "SD5")


all_mun$PercAdultsCAT_names1 <- relevel(as.factor(all_mun$PercAdultsCAT_names), ">86.65")

small_mun$PercAdultsCAT_names1 <- relevel(as.factor(small_mun$PercAdultsCAT_names), ">86.65")
```

`r kable(print(CreateTableOne(vars=c(CatVars, ContVars), data=all_mun)), caption="Descriptive of all municipalities")`

`r kable(print(CreateTableOne(vars=c(CatVars, ContVars), data=subset(all_mun, CumulCasesYN=="Yes"))), caption="Descriptive of all municipalities with at least one case")`

`r kable(print(CreateTableOne(vars=c(CatVars, ContVars), data=small_mun)), caption="Descriptives of the municipalities with population <50000")`

`r kable(print(CreateTableOne(vars=c(CatVars, ContVars), data=subset(small_mun, CumulCasesYN=="Yes"))), caption="Descriptive of all municipalities <50000 with at least one case")`


Summary of the population in all municipalities

- Max population: `r max(all_mun$MunPop)`
- Median population: `r median(all_mun$MunPop)`
- Min population: `r min(all_mun$MunPop)`
- Sum: `r sum(all_mun$MunPop)`

Summary of the population in the municipalities with a case

- Max population: `r max(subset(all_mun, CumulCasesYN=="Yes")$MunPop)`
- Median population: `r median(subset(all_mun, CumulCasesYN=="Yes")$MunPop)`
- Min population: `r min(subset(all_mun, CumulCasesYN=="Yes")$MunPop)`
- Sum: `r sum(subset(all_mun, CumulCasesYN=="Yes")$MunPop)`

Percentage compared to the total IT population: `r sum(subset(all_mun, CumulCasesYN=="Yes")$MunPop/sum(all_mun$MunPop))`

# Table 2

## Univariable analysis

### Urbanization - level: Region

```{r M5-3-ALLMunicipalities-RegressionAnalysis-1904-3, include=FALSE}
mod_urbanR_all<-glmer.nb(
  formula=CumulNcases~DEGURBA_CODE_cat+offset(log(MunPop))+(1|R20Code),
  data=all_mun,
  glmerControl(optimizer="bobyqa", optCtrl = list(maxfun = 100000)))

```

`r paste0(as.character(mod_urbanR_all@call))[2]`

Reference level: `r levels(all_mun$DEGURBA_CODE_cat)[1]` (Densely populated areas)

`r kable(mod_fun_random(mod_urbanR_all))`
`r kable(t(glance(mod_urbanR_all)))`

Variance components of the model:
`r kable(as.data.frame(VarCorr(mod_urbanR_all)))`


```{r M5-3-ALLMunicipalities-RegressionAnalysis-1904-4, include=FALSE}


mod_urbanR_all1<-glmer.nb(
  formula=CumulNcases~DEGURBA_CODE_cat1+offset(log(MunPop))+(1|R20Code),
  data=all_mun,
  glmerControl(optimizer="bobyqa", optCtrl = list(maxfun = 100000)))

```

`r paste0(as.character(mod_urbanR_all1@call))[2]`

Reference level: `r levels(all_mun$DEGURBA_CODE_cat1)[1]` (Thinly populated areas)

`r kable(mod_fun_random(mod_urbanR_all1))`
`r kable(t(glance(mod_urbanR_all1)))`

Variance components of the model:
`r kable(as.data.frame(VarCorr(mod_urbanR_all1)))`


### SDI - level: Region

```{r M5-3-ALLMunicipalities-RegressionAnalysis-1904-5, include=FALSE}
mod_SDIR_all<-glmer.nb(
  formula=CumulNcases~ID_catF+offset(log(MunPop))+(1|R20Code),
  data=all_mun,
  glmerControl(optimizer="bobyqa", optCtrl = list(maxfun = 100000)))
```

`r paste0(as.character(mod_SDIR_all@call))[2]`

Reference level: `r levels(all_mun$ID_catF)[1]` ("Least deprived")

`r kable(mod_fun_random(mod_SDIR_all))`
`r kable(t(glance(mod_SDIR_all)))`

Variance components of the model:
`r kable(as.data.frame(VarCorr(mod_SDIR_all)))`


```{r M5-3-ALLMunicipalities-RegressionAnalysis-1904-6, include=FALSE}
mod_SDIR_all1<-glmer.nb(
  formula=CumulNcases~ID_catF1+offset(log(MunPop))+(1|R20Code),
  data=all_mun,
  glmerControl(optimizer="bobyqa", optCtrl = list(maxfun = 100000)))
```

`r paste0(as.character(mod_SDIR_all1@call))[2]`

Reference level: `r levels(all_mun$ID_catF1)[1]` ("Most deprived")

`r kable(mod_fun_random(mod_SDIR_all1))`
`r kable(t(glance(mod_SDIR_all1)))`

Variance components of the model:
`r kable(as.data.frame(VarCorr(mod_SDIR_all1)))`

### Percent adults - level: Region

```{r M5-3-ALLMunicipalities-RegressionAnalysis-1904-7, include=FALSE}
mod_peradultsR_all<-glmer.nb(
  formula=CumulNcases~PercAdultsCAT_names+offset(log(MunPop))+(1|R20Code),
  data=all_mun,
  glmerControl(optimizer="bobyqa", optCtrl = list(maxfun = 100000)))
```

`r paste0(as.character(mod_peradultsR_all@call))[2]`

Reference level: `r levels(all_mun$PercAdultsCAT_names)[1]` (73.14-82.76)

`r kable(mod_fun_random(mod_peradultsR_all))`
`r kable(t(glance(mod_peradultsR_all)))`

Variance components of the model:
`r kable(as.data.frame(VarCorr(mod_peradultsR_all)))`

```{r M5-3-ALLMunicipalities-RegressionAnalysis-1904-8, include=FALSE}
mod_peradultsR_all1<-glmer.nb(
  formula=CumulNcases~PercAdultsCAT_names1+offset(log(MunPop))+(1|R20Code),
  data=all_mun,
  glmerControl(optimizer="bobyqa", optCtrl = list(maxfun = 100000)))
```

`r paste0(as.character(mod_peradultsR_all1@call))[2]`

Reference level: `r levels(all_mun$PercAdultsCAT_names1)[1]` (>86.65)

`r kable(mod_fun_random(mod_peradultsR_all1))`
`r kable(t(glance(mod_peradultsR_all1)))`

Variance components of the model:
`r kable(as.data.frame(VarCorr(mod_peradultsR_all1)))`

```{r M5-3-ALLMunicipalities-RegressionAnalysis-1904-9, include=FALSE}
mod_peradultsR_alln<-glmer.nb(
  formula=CumulNcases~PercAdults+offset(log(MunPop))+(1|R20Code),
  data=all_mun)
```

`r paste0(as.character(mod_peradultsR_alln@call))[2]`

`r kable(mod_fun_random(mod_peradultsR_alln))`
`r kable(t(glance(mod_peradultsR_alln)))`

Variance components of the model:
`r kable(as.data.frame(VarCorr(mod_peradultsR_alln)))`

### Multivariable model - level: Region

```{r M5-3-ALLMunicipalities-RegressionAnalysis-1904-10, include=FALSE}

mod_MV1R_all<-glmer.nb(
  formula=CumulNcases~DEGURBA_CODE_cat+ID_catF+PercAdultsCAT_names+offset(log(MunPop))+(1|R20Code),
  data=all_mun,
  glmerControl(optimizer="bobyqa", optCtrl = list(maxfun = 1000000))
  )
```

`r paste0(as.character(mod_MV1R_all@call))[2]`

`r kable(mod_fun_random(mod_MV1R_all))`
`r kable(t(glance(mod_MV1R_all)))`

Variance components of the model:
`r kable(as.data.frame(VarCorr(mod_MV1R_all)))`


```{r M5-3-ALLMunicipalities-RegressionAnalysis-1904-11, include=FALSE}

mod_MV1R_all1<-glmer.nb(
  formula=CumulNcases~DEGURBA_CODE_cat1+ID_catF1+PercAdultsCAT_names1+offset(log(MunPop))+(1|R20Code),
  data=all_mun,
  glmerControl(optimizer="bobyqa", optCtrl = list(maxfun = 1000000))
  )
```

`r paste0(as.character(mod_MV1R_all1@call))[2]`

`r kable(mod_fun_random(mod_MV1R_all1))`
`r kable(t(glance(mod_MV1R_all1)))`

Variance components of the model:
`r kable(as.data.frame(VarCorr(mod_MV1R_all1)))`


## Table S6

### Urbanization

```{r M5-3-ALLMunicipalities-RegressionAnalysis-1904-12, include=FALSE}
mod_urban_all<-glm.nb(
  formula=CumulNcases~DEGURBA_CODE_cat+offset(log(MunPop)),
  data=all_mun)

```

`r paste0(as.character(mod_urban_all$call))[2]`

Reference level: `r levels(all_mun$DEGURBA_CODE_cat)[1]` (Densely-populated area) 

`r kable(mod_fun(mod_urban_all))`
`r kable(t(glance(mod_urban_all)))`

```{r M5-3-ALLMunicipalities-RegressionAnalysis-1904-13, include=FALSE}
mod_urban_all1<-glm.nb(
  formula=CumulNcases~DEGURBA_CODE_cat1+offset(log(MunPop)),
  data=all_mun)

```

`r paste0(as.character(mod_urban_all1$call))[2]`

Reference level: `r levels(all_mun$DEGURBA_CODE_cat1)[1]` (Thinly populated area) 

`r kable(mod_fun(mod_urban_all1))`
`r kable(t(glance(mod_urban_all1)))`

### Social deprivation index

```{r M5-3-ALLMunicipalities-RegressionAnalysis-1904-14, include=FALSE}
mod_SDI_all<-glm.nb(
  formula=CumulNcases~ID_catF+offset(log(MunPop)),
  data=all_mun)

```

`r paste0(as.character(mod_SDI_all$call))[2]`

Reference level: `r levels(all_mun$ID_catF)[1]` (SD 1)

`r kable(mod_fun(mod_SDI_all))`
`r kable(t(glance(mod_SDI_all)))`

```{r M5-3-ALLMunicipalities-RegressionAnalysis-1904-15, include=FALSE}
mod_SDI_all1<-glm.nb(
  formula=CumulNcases~ID_catF1+offset(log(MunPop)),
  data=all_mun)

```

`r paste0(as.character(mod_SDI_all1$call))[2]`

Reference level: `r levels(all_mun$ID_catF1)[1]` (SD 5)

`r kable(mod_fun(mod_SDI_all1))`
`r kable(t(glance(mod_SDI_all1)))`

### Percent adults

```{r M5-3-ALLMunicipalities-RegressionAnalysis-1904-16, include=FALSE}
levels(all_mun$PercAdultsCAT_names)

mod_peradults_all<-glm.nb(
  formula=CumulNcases~PercAdultsCAT_names+offset(log(MunPop)),
  data=all_mun)
```

`r paste0(as.character(mod_peradults_all$call))[2]`

Reference level: `r levels(all_mun$PercAdultsCAT_names)[1]` (73.14-82.76)

`r kable(mod_fun(mod_peradults_all))`
`r kable(t(glance(mod_peradults_all)))`

```{r M5-3-ALLMunicipalities-RegressionAnalysis-1904-17, include=FALSE}
levels(all_mun$PercAdultsCAT_names1)

mod_peradults_all1<-glm.nb(
  formula=CumulNcases~PercAdultsCAT_names1+offset(log(MunPop)),
  data=all_mun)
```

`r paste0(as.character(mod_peradults_all1$call))[2]`

Reference level: `r levels(all_mun$PercAdultsCAT_names1)[1]` (>86.65)

`r kable(mod_fun(mod_peradults_all1))`
`r kable(t(glance(mod_peradults_all1)))`

```{r M5-3-ALLMunicipalities-RegressionAnalysis-1904-18, include=FALSE}
mod_peradults_alln<-glm.nb(
  formula=CumulNcases~PercAdults+offset(log(MunPop)),
  data=all_mun)
```

`r paste0(as.character(mod_peradults_alln$call))[2]`

`r kable(mod_fun(mod_peradults_alln))`
`r kable(t(glance(mod_peradults_alln)))`

### Multivariable model

```{r M5-3-ALLMunicipalities-RegressionAnalysis-1904-19, include=FALSE}
mod_MV1_all<-glm.nb(
  formula=CumulNcases~DEGURBA_CODE_cat+ID_catF+PercAdultsCAT_names+offset(log(MunPop)),
  data=all_mun)

```

`r paste0(as.character(mod_MV1_all$call))[2]`

`r kable(mod_fun(mod_MV1_all))`
`r kable(t(glance(mod_MV1_all)))`

```{r M5-3-ALLMunicipalities-RegressionAnalysis-1904-20, include=FALSE}
mod_MV1_all1<-glm.nb(
  formula=CumulNcases~DEGURBA_CODE_cat1+ID_catF1+PercAdultsCAT_names1+offset(log(MunPop)),
  data=all_mun)

```

`r paste0(as.character(mod_MV1_all1$call))[2]`

`r kable(mod_fun(mod_MV1_all1))`
`r kable(t(glance(mod_MV1_all1)))`


```{r M5-3-ALLMunicipalities-RegressionAnalysis-1904-21, include=FALSE}
mod_MV1_alln<-glm.nb(
  formula=CumulNcases~DEGURBA_CODE_cat1+ID_catF1+PercAdults+offset(log(MunPop)),
  data=all_mun)

```

`r paste0(as.character(mod_MV1_alln$call))[2]`

`r kable(mod_fun(mod_MV1_alln))`
`r kable(t(glance(mod_MV1_alln)))`

## Sensitivity analysis  --- Municipalities <50000

### SDI - level: Region

```{r M5-3-ALLMunicipalities-RegressionAnalysis-1904-22, include=FALSE}
mod_smallSDIR_all<-glmer.nb(
  formula=CumulNcases~ID_catF+offset(log(MunPop))+(1|R20Code),
  data=small_mun,
  glmerControl(optimizer="bobyqa", optCtrl = list(maxfun = 100000)))
```

`r paste0(as.character(mod_smallSDIR_all@call))[2]`

Reference level: `r levels(small_mun$ID_catF)[1]` ("Least deprived")

`r kable(mod_fun_random(mod_smallSDIR_all))`
`r kable(t(glance(mod_smallSDIR_all)))`

Variance components of the model:
`r kable(as.data.frame(VarCorr(mod_smallSDIR_all)))`


```{r M5-3-ALLMunicipalities-RegressionAnalysis-1904-23, include=FALSE}
mod_smallSDIR_all1<-glmer.nb(
  formula=CumulNcases~ID_catF1+offset(log(MunPop))+(1|R20Code),
  data=all_mun,
  glmerControl(optimizer="bobyqa", optCtrl = list(maxfun = 100000)))
```

`r paste0(as.character(mod_smallSDIR_all1@call))[2]`

Reference level: `r levels(small_mun$ID_catF1)[1]` ("Most deprived")

`r kable(mod_fun_random(mod_smallSDIR_all1))`
`r kable(t(glance(mod_smallSDIR_all1)))`

Variance components of the model:
`r kable(as.data.frame(VarCorr(mod_smallSDIR_all1)))`

### Table S7 - Multivariable model - level: Region

```{r M5-3-ALLMunicipalities-RegressionAnalysis-1904-24, include=FALSE}
mod_smallM_MV1R_all<-glmer.nb(
  formula=CumulNcases~DEGURBA_CODE_cat+ID_catF+PercAdultsCAT_names+offset(log(MunPop))+(1|R20Code),
  data=small_mun)

```

`r paste0(as.character(mod_smallM_MV1R_all@call))[2]`

`r kable(mod_fun_random(mod_smallM_MV1R_all))`
`r kable(t(glance(mod_smallM_MV1R_all)))`

```{r M5-3-ALLMunicipalities-RegressionAnalysis-1904-25, include=FALSE}
mod_smallM_MV1R_all1<-glmer.nb(
  formula=CumulNcases~DEGURBA_CODE_cat1+ID_catF1+PercAdultsCAT_names1+offset(log(MunPop))+(1|R20Code),
  data=small_mun,
  glmerControl(optimizer="bobyqa", optCtrl = list(maxfun = 100000)))

```

`r paste0(as.character(mod_smallM_MV1R_all1@call))[2]`

`r kable(mod_fun_random(mod_smallM_MV1R_all1))`
`r kable(t(glance(mod_smallM_MV1R_all1)))`


```{r M5-3-ALLMunicipalities-RegressionAnalysis-1904-26, include=FALSE}
mod_smallM_MV1R_alln<-glmer.nb(
  formula=CumulNcases~DEGURBA_CODE_cat1+ID_catF1+PercAdults+offset(log(MunPop))+(1|R20Code),
  data=small_mun)

```

`r paste0(as.character(mod_smallM_MV1R_alln@call))[2]`

`r kable(mod_fun_random(mod_smallM_MV1R_alln))`
`r kable(t(glance(mod_smallM_MV1R_alln)))`

##### Appendix - null models

### Null model

```{r M5-3-ALLMunicipalities-RegressionAnalysis-1904-27, include=FALSE}
mod_null_all<-glm.nb(
  formula=CumulNcases~offset(log(MunPop)),
  data=all_mun)

```

`r paste0(as.character(mod_null_all$call))[2]`

`r kable(t(glance(mod_null_all)))`

### Null model - level: Region

```{r M5-3-ALLMunicipalities-RegressionAnalysis-1904-28, include=FALSE}
mod_nullR_all<-glmer.nb(
  formula=CumulNcases~offset(log(MunPop))+(1|R20Code),
  data=all_mun)
```

`r paste0(as.character(mod_nullR_all@call))[2]`

`r kable(tidy(mod_nullR_all))`
`r kable(t(glance(mod_nullR_all)))`

Variance components of the model:
`r kable(as.data.frame(VarCorr(mod_nullR_all)))`


### Session info
```{r M5-3-ALLMunicipalities-RegressionAnalysis-1904-29 }
sessionInfo()
```
