# Supplementary material for: Spatiotemporal distribution and determinants of measles incidence during a large outbreak, Italy, September 2016 to July 2018
Source: Euro Surveill. 2019 Apr 25;24(17):1800679. doi: 10.2807/1560-7917.ES.2019.24.17.1800679 (PMC6628759; doi:10.2807/1560-7917.ES.2019.24.17.1800679)
Supplement: SupplementScripts [file 18-00679_FILIA_Scripts.zip › 18-00679_FILIA_M5_4_ALLMunicipalites_maps_1904.Rmd]

---
title: "Spatiotemporal distribution and determinants of measles incidence during a large outbreak, Italy, September 2016 to July 2018"
author: "Xanthi D. Andrianou"
output:
  html_document: 
      toc: yes
      toc_float:
        collapsed: no
        smooth_scroll: yes
geometry: margin=1.5cm
---

__This supplementary material is hosted by _Eurosurveillance_ as supporting information alongside the article "Spatiotemporal distribution and determinants of measles incidence during a large outbreak, Italy, September 2016 to July 2018" on behalf of the authors who remain responsible for the accuracy and appropriateness of the content. The same standards for ethics, copyright, attributions and permissions as for the article apply. _Eurosurveillance_ is not responsible for the maintenance of any links or email addresses provided therein.__

Note: script last run on `r Sys.Date()`.

The output of this script is the images used in the supplementary videos.

```{r libraries, include=FALSE}
# Loading required packages for the week
# http://stackoverflow.com/questions/8175912/load-multiple-packages-at-once

rm(list=ls())

ipak <- function(pkg){
new.pkg <- pkg[!(pkg %in% installed.packages()[, "Package"])]
if (length(new.pkg))
    install.packages(new.pkg, dependencies = TRUE, 
                     repos = "http://cran.us.r-project.org")
sapply(pkg, require, character.only = TRUE)
}

# usage
packages <- c("rgdal","maptools","ggplot2","plyr","dplyr", 
              "RColorBrewer", "data.table","readxl", "lubridate", 
              "zoo", "tidyr", "sp", "spdep", "maptools",  "readr",
              "foreign", "spatial", "raster", "rgeos", "reshape",
              "shapefiles", "epitools", "tibble", "data.table",
              "tableone", "knitr","scales","haven","rowr","ggpubr",
              "rvg", "officer")

ipak(packages)

# get the working directory 
dir_path<-as.character(dirname(getwd()))

greens_pal<-c("#74c476",
"#41ab5d",
"#238b45",
"#006d2c",
"#00441b")

blue_pal5<-c("#ffffcc", "#a1dab4",
             "#41b6c4", "#2c7fb8",
             "#253494")

blue_pal6<-c("#ffffcc", "#c7e9b4",
             "#7fcdbb", "#41b6c4",
             "#2c7fb8", "#253494")

red_pal6<-c("#fef0d9",
"#fdd49e",
"#fdbb84",
"#fc8d59",
"#e34a33",
"#b30000")
```


```{r}
# import the shapefile for use here - deleted in the end of the chunk
p0 <- shapefile(
  paste0(dir_path, 
         "/Shapefiles/Limiti_2016_WGS84/Com2016_WGS84/Com2016_WGS84.shp"))

# Using the p0 file
# Getting all the ids from the sp object
p0@data$id = rownames(p0@data)
# Getting all the points and "coding" them with the id
p0.points = fortify(p0, region="id")

p0.df = join(p0.points, p0@data, by="id")

p0.plot<-p0.df[,c("PRO_COM","long","lat","group")]
```


```{r monthCumulativeInc}
# the dataset includes all municipality cases per month
# 0s will be added
final_MON<-readRDS(paste0(dir_path, "/produced_data/final_MON_R0718_MAPS.rds"))

month_list<-c(levels(final_MON$MonthOnsetF))

Mun_Maps_July2018<-paste0(dir_path, "/Mun_Maps_July2018")
# if the file doesn't exist - create a new one
if(!dir.exists(Mun_Maps_July2018)) dir.create(Mun_Maps_July2018)

Mun_Maps_July2018_CumulINC<-paste0(dir_path, "/Mun_Maps_July2018/CumulINC")
if(!dir.exists(Mun_Maps_July2018_CumulINC)) dir.create(Mun_Maps_July2018_CumulINC)


# loop to produce the graphs
for (i in seq_along(month_list)){
  df_plot<-inner_join(p0.plot,
                      (final_MON[final_MON$MonthOnsetF==month_list[i],]),
                      by="PRO_COM", all.x=TRUE)
  
  plot<-ggplot(df_plot) + 
    aes(long,lat,group=group,fill=CumulCrIe6Y_NCAT_names) +
    geom_polygon() +
    coord_equal() + 
    ggtitle(label = paste0(substr(month_list[i],
                                  start=6, stop=7),"/",
                           substr(month_list[i],
                                  start=1, stop=4))) + 
    scale_fill_manual(values=red_pal6, 
                      na.value = "grey",
                      guide = guide_legend(
                        title = "Cumulative crude incidence\nper 1,000,000 (since 09/2016)"),
                        drop=FALSE) + 
   theme_void() +
   theme(legend.text = element_text(size= 8),
         legend.title = element_text(size= 9),
         plot.title = element_text(size = 9, face = "bold"),
         plot.margin = unit(c(0, 0, 0.0, 0), "in"),
         legend.position = "bottom",
         panel.border = element_rect(fill = NA, colour = "#cccccc"))
    
     
   plot_cap<-plot+
     labs(caption=
"Spatiotemporal distribution of measles incidence, Italy, September 2016-July 2018\nAndrianou et al. (2019)") +
      theme(plot.caption = element_text(size=8, colour = "grey"))
      
    
    ggsave(plot_cap, file=paste0("Measles_IT_Sept2016July2018_CI_",i,".jpg", sep=''),
                 path=paste0(dir_path, "/Mun_Maps_July2018/CumulINC"), 
                 dpi=300, width=15, units = "cm" )
    
    #ggsave(plot_cap, file=paste0("Measles_IT_Sept2016July2018_CI_",i,".svg", sep=''),
     #            path=paste0(dir_path, "/Mun_Maps_July2018/CumulINC"), 
      #           dpi=300)
    
}


  
rm(plot_cap, plot1, plot, df_plot)
```


```{r monthCrudeInc}
Mun_Maps_July2018_CrudeINC<-paste0(dir_path, "/Mun_Maps_July2018/CrudeINC")
# if the file doesn't exist - create a new one
if(!dir.exists(Mun_Maps_July2018_CrudeINC)) dir.create(Mun_Maps_July2018_CrudeINC)

# loop to produce the graphs
for (i in seq_along(month_list)){
  df_plot<-inner_join(p0.plot,
                      (final_MON[final_MON$MonthOnsetF==month_list[i],]), 
                      by="PRO_COM", all.x=TRUE)
  
  plot<- ggplot(df_plot) + 
    aes(long,lat,group=group,fill=CrIe6Y_NCAT_names) + 
    geom_polygon() +
    coord_equal() + 
    ggtitle(label = paste0(substr(month_list[i], 
                                  start=6, stop=7),"/",
                           substr(month_list[i],
                                  start=1, stop=4))) + 
    scale_fill_manual(values=blue_pal6, na.value = "grey",
                      guide = guide_legend(title = "Crude incidence per 1,000,000"),
                      drop=FALSE) +
    theme_void() +
    theme(
      legend.text = element_text(size= 8), 
      legend.title = element_text(size= 9),
      legend.position = "bottom",
      plot.title = element_text(size = 9, face = "bold"), 
      plot.margin = unit(c(0, 0, 0.0, 0), "in"), 
      panel.border = element_rect(fill = NA, colour = "#cccccc")
      )
  
  plot_cap<-plot+labs(caption="Spatiotemporal distribution of measles incidence, Italy, September 2016-July 2018\nAndrianou et al. (2019)") +
    theme(plot.caption = element_text(size=8, colour = "grey"))
    
    ggsave(plot_cap, 
                 file=paste0("Measles_IT_Sept2016July2018_I_",i,".jpg", sep=''),
                 path=paste0(dir_path, "/Mun_Maps_July2018/CrudeINC"), 
                 dpi=300, width=15, units = "cm" )
    
   # ggsave(plot_cap, 
    #             file=paste0("Measles_IT_Sept2016July2018_I_",i,".svg", sep=''),
     #            path=paste0(dir_path, "/Mun_Maps_July2018/CrudeINC"), 
      #           dpi=300, width=15, units = "cm" )
      
}


```


### Session info
```{r session}
sessionInfo()
```
