# Supplementary material for: Spatiotemporal distribution and determinants of measles incidence during a large outbreak, Italy, September 2016 to July 2018
Source: Euro Surveill. 2019 Apr 25;24(17):1800679. doi: 10.2807/1560-7917.ES.2019.24.17.1800679 (PMC6628759; doi:10.2807/1560-7917.ES.2019.24.17.1800679)
Supplement: SupplementScripts [file 18-00679_FILIA_Scripts.zip › 18-00679_FILIA_README.txt]

This supplementary material is hosted by Eurosurveillance as supporting information 
alongside the article �Spatiotemporal distribution and determinants of measles incidence 
during a large outbreak, Italy, September 2016 to July 2018� on behalf of the authors who 
remain responsible for the accuracy and appropriateness of the content. 
The same standards for ethics, copyright, attributions and permissions as for the article 
apply. Eurosurveillance is not responsible for the maintenance of any links or email 
addresses provided therein.

-----

The file contains all scripts used in the data analysis for the manuscript:
"Spatiotemporal distribution and determinants of measles incidence during a large 
outbreak, Italy, September 2016 to July 2018".

The input files include:
- Vaccination coverage data
- Surveillance data
- Population data
- Data on additional parameters used in the regression analysis

The output of the scripts includes the tables and figures used in the manuscript.
